# Supplementary material for: Single-cell transcriptomic profiling reveals innate-like cytotoxic intraepithelial lymphocyte expansion during Salmonella Enteritidis infection in chickens
Source: Front Immunol. 2026 Jun 3;17:1842283. doi: 10.3389/fimmu.2026.1842283 (PMC13271962; doi:10.3389/fimmu.2026.1842283)
Supplement: Supplementary file 10 [file Table1.xlsx]

## Sheet: Enterocyte
p_val	avg_log2FC	pct.1	pct.2	p_val_adj	gene
4.09731e-247	10.7646	0.397	0.035	1.22919e-243	ENSGALG00010023092
0	9.6549	0.833	0.248	0	ETNK1
5.71991e-121	9.43762	0.359	0.137	1.71597e-117	RBFOX2
1.01639e-229	8.74004	0.46	0.072	3.04917e-226	LURAP1L
1.48961e-307	8.65587	0.554	0.134	4.46884e-304	C4BPG
1.12105e-205	8.50142	0.414	0.066	3.36316e-202	BMP3
4.81572e-278	8.30167	0.471	0.122	1.44472e-274	OCLN
9.71143e-275	8.2314	0.482	0.122	2.91343e-271	TAX1BP3
6.39256e-183	8.15578	0.417	0.165	1.91777e-179	C18orf8
0	7.87567	0.635	0.158	0	AFDN
0	7.51499	0.894	0.063	0	ENSGALG00010017812
0	7.4835	0.568	0.074	0	S100B
5.94197e-266	7.22115	0.547	0.175	1.78259e-262	USP6NL
0	7.14467	0.603	0.118	0	PERPB
9.0994e-299	6.93642	0.474	0.121	2.72982e-295	MAP3K13
0	6.93448	0.677	0.124	0	MYO7B
0	6.9025	0.642	0.166	0	TP53BP2
0	6.78344	0.667	0.162	0	TSPAN8
2.11395e-267	6.74545	0.45	0.088	6.34184e-264	ENSGALG00010014394
0	6.68755	0.635	0.166	0	SERPINB6
0	6.62373	0.893	0.252	0	LMO7
3.92476e-63	6.57106	0.333	0.158	1.17743e-59	ZCCHC14
0	6.56733	0.705	0.139	0	VAMP2
5.6178e-221	6.47299	0.387	0.04	1.68534e-217	ENSGALG00010015034
1.58291e-193	6.46654	0.442	0.105	4.74873e-190	ANXA7
7.66889e-89	6.33198	0.361	0.219	2.30067e-85	TRPC1
1.0219e-178	6.31094	0.33	0.112	3.06569e-175	ENSGALG00010012741
1.73223e-267	6.29759	0.494	0.138	5.1967e-264	CDX2
0	6.17848	0.819	0.185	0	CRIP1
4.05809e-153	6.17199	0.392	0.136	1.21743e-149	ENPP6
0	6.10524	0.574	0.047	0	GPRC5A
0	6.08757	0.505	0.101	0	WWC1
5.15124e-296	6.04898	0.498	0.118	1.54537e-292	ENSGALG00010028195
2.80209e-219	6.04369	0.363	0.118	8.40626e-216	CES1L1
1.48836e-202	5.97805	0.451	0.099	4.46507e-199	PARD6B
3.25086e-223	5.95153	0.47	0.134	9.75259e-220	TRIB1
0	5.92673	0.726	0.252	0	TTC3
0	5.88954	0.484	0.096	0	FAM83H
0	5.86753	0.693	0.147	0	PLEKHA7
1.64761e-281	5.81462	0.512	0.166	4.94282e-278	SDCBP2
0	5.79604	0.58	0.095	0	FAM134B
0	5.75423	0.775	0.165	0	PRKCD
1.29124e-286	5.71017	0.472	0.125	3.87372e-283	C3H1ORF115
9.40399e-224	5.67648	0.474	0.139	2.8212e-220	CLIC4
2.99296e-299	5.64401	0.48	0.088	8.97887e-296	RASSF6
0	5.57458	0.574	0.125	0	CDHR2
0	5.57234	0.816	0.157	0	PLXNB2
2.59309e-166	5.54246	0.419	0.143	7.77928e-163	MYO1D
4.05835e-85	5.51436	0.308	0.088	1.21751e-81	CPSF1
6.10167e-279	5.47202	0.479	0.092	1.8305e-275	PLEKHS1
Canonical marker genes used for cluster annotation (below top 50 DEG threshold)
p_val	avg_log2FC	pct.1	pct.2	p_val_adj	gene
0	2.64206	0.881	0.198	0	EPCAM
0	4.48811	0.626	0.151	0	CDH1
0	4.4812	0.65	0.141	0	TJP2

## Sheet: FABP1+Enterocyte
p_val	avg_log2FC	pct.1	pct.2	p_val_adj	gene
5.61493e-35	15.363	0.295	0.009	1.68448e-31	PPP1R1B
1.03812e-179	14.347	0.431	0.024	3.11437e-176	SLC2A5
0	13.7434	0.597	0.039	0	NQO1
3.95779e-237	12.8745	0.467	0.028	1.18734e-233	ENSGALG00010002667
0	12.0334	0.635	0.055	0	UGT2A1
0	11.6728	0.523	0.045	0	SORD
1.82551e-152	11.4618	0.42	0.022	5.47653e-149	IGFBP1
0	11.3505	0.74	0.033	0	CLDN10
0	11.3301	0.698	0.036	0	UGT1A1
3.08446e-75	11.007	0.34	0.026	9.25338e-72	ETNPPL
0	10.9478	0.569	0.031	0	ACE
3.69066e-237	10.6489	0.462	0.029	1.1072e-233	ABCC2
0	10.5627	0.538	0.035	0	GLUL
0	10.4095	0.653	0.04	0	ENSGALG00010013442
0	10.2852	0.578	0.031	0	ENSGALG00010005086
0	10.2429	0.623	0.036	0	MEP1B
5.41882e-194	10.2367	0.357	0.012	1.62565e-190	ENPP7
0	10.1583	0.621	0.053	0	ALDH9A1
0	9.97289	0.644	0.088	0	AKR1E2
0	9.69134	0.815	0.055	0	ALDOB
0	9.66348	0.599	0.028	0	CYP4B7
0	9.62354	0.702	0.043	0	MTTP
0	9.42587	0.718	0.052	0	ENSGALG00010028090
5.70231e-145	9.33083	0.39	0.023	1.71069e-141	CLDN2
0	9.12972	0.631	0.035	0	ENSGALG00010022500
0	8.90185	0.621	0.047	0	BTN3A3
0	8.7565	0.541	0.04	0	MELTF
0	8.7149	0.606	0.026	0	RBP2
0	8.4842	0.632	0.062	0	PRAP1
9.78353e-261	8.44533	0.428	0.057	2.93506e-257	LCT
0	8.41162	0.646	0.033	0	PDZK1P1
0	8.40449	0.64	0.049	0	CKMT1B
0	8.32952	0.603	0.037	0	HSD11B1B
1.56219e-287	8.31449	0.482	0.033	4.68657e-284	NECTIN3
3.21398e-16	8.31382	0.305	0.02	9.64194e-13	ACTG2
0	8.25206	0.543	0.071	0	ABHD6
0	8.23111	0.599	0.05	0	SLC7A9
0	8.1219	0.681	0.044	0	SLC1A1
3.3583e-213	8.05967	0.454	0.027	1.00749e-209	DSEL
0	8.04525	0.554	0.075	0	GIPC2
0	8.01608	0.768	0.03	0	MGAM
0	7.99065	0.628	0.058	0	CYB5R2
0	7.9711	0.613	0.039	0	GPD1L2
0	7.93906	0.55	0.118	0	CAT
7.3953e-224	7.85952	0.451	0.045	2.21859e-220	GJB6
0	7.8257	0.595	0.06	0	SEC14L2
0	7.75117	0.685	0.097	0	CBR3
0	7.6396	0.616	0.053	0	MAOA
0	7.63036	0.625	0.059	0	DNAJC22
5.96362e-164	7.54953	0.426	0.137	1.78909e-160	FBP1
Canonical marker genes used for cluster annotation (below top 50 DEG threshold)
p_val	avg_log2FC	pct.1	pct.2	p_val_adj	gene
0	7.00981	0.676	0.04	0	FABP1
0	4.90781	0.776	0.06	0	FABP6
0	4.61032	0.748	0.078	0	FABP2
5.86387e-26	5.09647	0.287	0.043	1.75916e-22	CD36

## Sheet: Goblet cell
p_val	avg_log2FC	pct.1	pct.2	p_val_adj	gene
6.99325e-13	20.0895	0.338	0.043	2.09798e-09	ADCY2
2.11713e-259	18.8192	0.701	0.156	6.3514e-256	CSMD1
8.55419e-244	16.8064	0.648	0.003	2.56626e-240	OVOA
2.86106e-71	16.0921	0.277	0.009	8.58317e-68	SCGN
6.02702e-30	15.7427	0.42	0.027	1.80811e-26	FEV
1.57715e-303	14.2596	0.663	0.011	4.73146e-300	ABLIM2
2.61016e-209	13.54	0.597	0.006	7.83047e-206	CAPN9
1.939e-126	13.2554	0.558	0.027	5.81699e-123	C2CD4A
6.6824e-224	12.7204	0.649	0.036	2.00472e-220	SYTL2
6.29117e-17	12.5711	0.328	0.126	1.88735e-13	UCHL1
2.59139e-298	12.4962	0.692	0.031	7.77417e-295	MBOAT2
1.23185e-152	12.3613	0.593	0.014	3.69555e-149	RND3
1.16612e-278	12.2057	0.682	0.094	3.49836e-275	ENSGALG00010028677
3.6589e-184	12.0581	0.596	0.048	1.09767e-180	MYO5C
3.03393e-85	11.9922	0.525	0.027	9.10179e-82	RAB3B
0	11.9723	0.881	0.06	0	FER1L6
0	11.9587	0.781	0.064	0	CAB39L
0	11.9102	0.739	0.009	0	MOBP
0	11.8798	0.75	0.013	0	MAP2
4.92328e-184	11.8674	0.588	0.023	1.47698e-180	SIDT1
2.77865e-288	11.8038	0.668	0.046	8.33595e-285	ARHGEF38
0	11.7821	0.697	0.018	0	GSL
0	11.563	0.699	0.018	0	PCSK1
3.63627e-85	11.5383	0.504	0.005	1.09088e-81	RTN1
2.14038e-294	11.5267	0.712	0.134	6.42114e-291	GFPT1
1.13792e-146	11.2967	0.589	0.055	3.41376e-143	ENSGALG00010018321
6.21895e-101	11.2805	0.507	0.004	1.86569e-97	MSMB
2.20245e-298	10.9567	0.662	0.1	6.60736e-295	GOLPH3L
0	10.8164	0.687	0.026	0	RAPGEF5
4.59667e-224	10.7535	0.635	0.081	1.379e-220	PRMT1
1.37476e-131	10.7273	0.542	0.092	4.12428e-128	TACC2
6.15348e-213	10.6803	0.609	0.042	1.84604e-209	MIPOL1
2.25006e-246	10.6316	0.65	0.014	6.75018e-243	ENSGALG00010025561
0	10.5997	0.697	0.022	5.16917e-308	SYTL5
0	10.567	0.922	0.164	0	GMDS
2.07475e-225	10.4699	0.637	0.016	6.22426e-222	ENSGALG00010015827
7.67142e-215	10.4512	0.599	0.151	2.30143e-211	CASZ1
0	10.4496	0.646	0.119	0	TWF1
9.90581e-213	10.4014	0.634	0.133	2.97174e-209	MYO10
9.04429e-100	10.3298	0.527	0.064	2.71329e-96	ITGA2
9.78094e-268	10.3163	0.713	0.117	2.93428e-264	ENSGALG00010014439
2.96579e-143	10.2636	0.574	0.078	8.89738e-140	TC2N
1.21749e-133	10.2122	0.575	0.134	3.65248e-130	HES6.1
1.50341e-267	10.1105	0.664	0.004	4.51022e-264	ENSGALG00010025565
9.83218e-218	10.1009	0.617	0.032	2.94965e-214	MET
0	10.0659	0.77	0.068	0	RASEF
4.00027e-16	9.88344	0.403	0.328	1.20008e-12	CAMK2D
3.38808e-221	9.85853	0.662	0.171	1.01643e-217	RRBP1
1.37842e-128	9.74112	0.558	0.058	4.13526e-125	SLC5A9
7.9596e-259	9.72856	0.656	0.028	2.38788e-255	BACE2
Canonical marker genes used for cluster annotation (below top 50 DEG threshold)
p_val	avg_log2FC	pct.1	pct.2	p_val_adj	gene
0	6.69135	0.899	0.019	0	MUC2
0	7.69272	0.772	0.011	0	SPDEF
0	6.42124	0.831	0.061	0	AGR2

## Sheet: Antigen presenting cell
p_val	avg_log2FC	pct.1	pct.2	p_val_adj	gene
0	14.7871	0.76	0.009	0	ZNF385B
0	14.4807	0.711	0.009	0	KREMEN1
0	14.1532	0.732	0.008	0	CCNO
0	13.6205	0.755	0.112	0	DLG3
0	13.4598	0.724	0.022	0	KRT10
1.4084e-99	13.3625	0.488	0.012	4.22521e-96	ABI3BP
0	13.2574	0.842	0.115	0	LAMP2
0	12.5963	0.77	0.164	0	MTSS1
0	12.5402	0.644	0.011	0	AICDA
0	12.3955	0.655	0.018	0	MXRA7
0	12.241	0.733	0.049	0	PDCD1LG2
4.45611e-274	11.871	0.592	0.03	1.33683e-270	ENPP2
0	11.6548	0.855	0.093	0	NCALD
0	11.4583	0.695	0.038	0	PINLYP
0	11.4427	0.873	0.333	0	YBX1
0	11.0329	0.767	0.011	0	NT5E
0	10.8843	0.76	0.062	0	OGFRL1
0	10.6432	0.673	0.023	0	RIPK2
4.76827e-195	10.4592	0.557	0.008	1.43048e-191	NOX4
0	10.286	0.845	0.346	0	RPLP1
0	10.2518	0.947	0.184	0	SH3BGRL3
0	9.94691	0.637	0.003	0	AKAP12
0	9.78736	0.715	0.141	0	PPIF
0	9.75967	0.873	0.028	0	LBP
0	9.55091	0.654	0.068	0	SPRED1
0	9.53814	0.84	0.025	0	SNX22
0	9.31554	0.65	0.007	0	PCDH18
0	9.2042	0.722	0.085	0	DERL3
0	9.19468	0.753	0.021	0	CREB5
0	9.19255	0.653	0.071	0	LIPI
0	9.14182	0.658	0.032	0	ENSGALG00010023596
4.30874e-94	9.10782	0.478	0.011	1.29262e-90	VIP
0	8.99058	0.706	0.017	0	THEMIS2
0	8.868	0.891	0.066	0	GSN
0	8.83586	0.783	0.032	0	FGD6
0	8.82208	0.74	0.234	0	CST7
1.63562e-191	8.80266	0.582	0.004	4.90687e-188	CALD1
0	8.53603	0.881	0.192	0	IFITM5
0	8.48096	0.655	0.053	0	ENSGALG00010022988
0	8.41559	0.72	0.042	0	ZFYVE28
0	8.27626	0.735	0.109	0	VSIG10L
6.55818e-113	8.2585	0.474	0.033	1.96745e-109	K123
0	8.23461	0.964	0.288	0	TMSB4X
0	8.13857	0.811	0.151	0	PLEKHO1
0	8.09545	0.79	0.086	0	SPECC1
0	8.05854	0.742	0.128	0	SLC5A3
0	8.05605	0.716	0.019	0	ENSGALG00010023625
0	8.01358	0.955	0.181	0	LBH
0	7.89406	0.617	0.018	0	PTPRM
0	7.86146	0.942	0.045	0	C9ORF58
Canonical marker genes used for cluster annotation (below top 50 DEG threshold)
p_val	avg_log2FC	pct.1	pct.2	p_val_adj	gene
0	3.83894	0.949	0.111	0	CD74
0	4.144	0.767	0.026	0	MPEG1
0	7.71791	0.952	0.011	0	LYZ
1.54037e-35	1.26922	0.427	0.194	4.62111e-32	IL18
4.48481e-25	5.2948	0.388	0.043	1.34544e-21	IL23A

## Sheet: Macrophage
p_val	avg_log2FC	pct.1	pct.2	p_val_adj	gene
9.22049e-139	14.435	0.565	0.031	2.76615e-135	PLCXD1
2.09627e-140	13.8968	0.589	0.097	6.28882e-137	MPP7
1.28831e-233	13.89	0.658	0.021	3.86494e-230	TGFBI
3.46138e-164	13.4411	0.547	0.062	1.03841e-160	CIITA
6.3368e-144	13.3717	0.568	0.156	1.90104e-140	IRF8
6.81234e-44	13.3334	0.407	0.125	2.0437e-40	SLC40A1
1.15001e-212	12.6966	0.655	0.034	3.45004e-209	RFTN2
2.19742e-106	12.0082	0.427	0.046	6.59227e-103	TM4SF1
2.66563e-43	11.9815	0.457	0.244	7.9969e-40	CTSB
6.22242e-240	11.5289	0.632	0.034	1.86672e-236	TIAM1
5.40337e-43	11.3525	0.348	0.012	1.62101e-39	LRRC4C
2.00904e-201	11.0321	0.628	0.1	6.02711e-198	CD88
1.94279e-36	10.6058	0.521	0.354	5.82838e-33	TNFAIP3
1.503e-171	10.4502	0.678	0.178	4.509e-168	BHLHE40
1.34656e-10	10.2137	0.296	0.025	4.03968e-07	IL1R2
5.39167e-87	10.1112	0.381	0.009	1.6175e-83	ST6GALNAC5
9.16102e-94	10.0805	0.57	0.141	2.74831e-90	LIPA
2.34946e-169	10.0089	0.632	0.204	7.04838e-166	HAVCR1
5.24541e-116	9.91574	0.623	0.208	1.57362e-112	SMAP2
1.56134e-152	9.89088	0.634	0.193	4.68401e-149	CTSS
1.12384e-226	9.83465	0.656	0.015	3.37151e-223	ASS1
1.90869e-120	9.4884	0.503	0.014	5.72606e-117	IL8L2
6.76769e-113	9.48458	0.617	0.28	2.03031e-109	ZEB1
8.02171e-130	9.47106	0.52	0.04	2.40651e-126	TFEC
1.54326e-05	9.36258	0.351	0.241	0.0462977	LGMN
3.6179e-65	9.29678	0.491	0.037	1.08537e-61	TLR15
2.69843e-52	9.258	0.613	0.376	8.0953e-49	HSPA5
1.85627e-08	9.16954	0.306	0.111	5.56882e-05	AKAP6
1.31039e-84	9.15426	0.538	0.209	3.93117e-81	GNG2
8.52612e-77	9.11172	0.584	0.322	2.55784e-73	WNK1
2.0585e-22	9.04621	0.383	0.23	6.17551e-19	MARCHF8
4.37278e-16	8.98789	0.33	0.149	1.31183e-12	MAFF
4.61432e-77	8.93413	0.487	0.185	1.3843e-73	BAZ2B
4.03839e-51	8.89812	0.46	0.201	1.21152e-47	CHST2
1.31511e-05	8.84436	0.383	0.343	0.0394534	TBC1D5
2.92696e-61	8.79173	0.622	0.427	8.78087e-58	CELF2
6.50931e-74	8.79031	0.554	0.25	1.95279e-70	MYLIP
1.88813e-11	8.71303	0.553	0.435	5.6644e-08	NFKB1
4.82393e-11	8.70817	0.289	0.035	1.44718e-07	SLC8A1
4.93989e-261	8.69868	0.85	0.327	1.48197e-257	LSP1P1
3.52255e-17	8.68497	0.408	0.233	1.05676e-13	CTSH
2.2309e-134	8.66988	0.583	0.042	6.69271e-131	IL8L1
1.48932e-306	8.46633	0.712	0.007	4.46796e-303	RSFR
5.90822e-37	8.44698	0.475	0.308	1.77247e-33	SLA
6.5576e-151	8.44686	0.518	0.143	1.96728e-147	CADM1
0	8.37989	0.861	0.157	0	BLB2
1.61179e-36	8.27547	0.374	0.146	4.83537e-33	IGF1R
2.35991e-86	8.246	0.457	0.106	7.07972e-83	JDP2
1.14375e-42	8.23961	0.447	0.132	3.43125e-39	ABCC5
3.50993e-68	8.21958	0.446	0.187	1.05298e-64	MICAL2
Canonical marker genes used for cluster annotation (below top 50 DEG threshold)
p_val	avg_log2FC	pct.1	pct.2	p_val_adj	gene
3.60732e-10	5.95464	0.295	0.013	1.0822e-06	MARCO
4.37743e-65	7.44191	0.462	0.045	1.31323e-61	C1QA
4.66155e-30	7.38504	0.351	0.012	1.39846e-26	C1QB
1.09634e-28	5.94057	0.39	0.02	3.28901e-25	C1QC
0	4.58351	0.921	0.146	0	CD74

## Sheet: Lymphocyte (Cluster 0)
p_val	avg_log2FC	pct.1	pct.2	p_val_adj	gene
5.90574e-33	7.59281	0.443	0.131	1.77172e-29	SLC9A7
2.59121e-161	7.36467	0.684	0.311	7.77362e-158	SESN1
3.86688e-43	7.27116	0.448	0.173	1.16007e-39	THEMIS
2.12759e-68	7.23418	0.511	0.244	6.38276e-65	PRKAR2A
1.49335e-53	6.80456	0.499	0.191	4.48004e-50	CRY1
2.00015e-70	6.56307	0.517	0.234	6.00044e-67	KDM2B
7.08335e-09	6.50488	0.41	0.198	2.12501e-05	MPHOSPH9
1.01949e-196	6.33724	0.659	0.303	3.05847e-193	PRKCE
4.68345e-88	6.29981	0.44	0.076	1.40503e-84	SOX13
4.37265e-33	6.2449	0.387	0.126	1.3118e-29	CD5
8.7543e-81	6.18281	0.498	0.073	2.62629e-77	PTPN14
3.11883e-29	6.04056	0.336	0.032	9.35648e-26	ENSGALG00010015725
1.67369e-182	6.03576	0.542	0.122	5.02107e-179	KCNQ1
6.61193e-63	6.02454	0.505	0.206	1.98358e-59	PDSS2
2.23271e-26	6.0201	0.464	0.253	6.69814e-23	DUSP10
0.000905557	6.01108	0.398	0.183	1	EVI2A
1.0234e-90	5.97416	0.518	0.113	3.07021e-87	MADCAM1
4.72565e-41	5.87021	0.5	0.261	1.41769e-37	TMEM131L
2.97989e-17	5.79697	0.375	0.095	8.93966e-14	PDE1A
2.15646e-191	5.74805	0.64	0.203	6.46937e-188	ST8SIA4
0	5.6133	0.708	0.149	0	SLC16A10
0	5.60979	0.959	0.287	0	TCF7
1.74506e-43	5.41445	0.472	0.28	5.23517e-40	PIK3C2A
2.24832e-26	5.29111	0.442	0.21	6.74497e-23	LRRFIP2
0	5.10657	0.711	0.125	0	CD226
5.68078e-23	5.07267	0.421	0.155	1.70423e-19	CEP162
1.90692e-152	5.00882	0.619	0.24	5.72075e-149	HIF1A
3.73963e-25	4.99742	0.439	0.288	1.12189e-21	MGAT5
9.84588e-27	4.97037	0.445	0.238	2.95376e-23	ZDHHC17
1.46944e-185	4.96432	0.574	0.182	4.40831e-182	FRY
8.52494e-275	4.8584	0.722	0.262	2.55748e-271	RAD51B
5.41727e-40	4.8509	0.457	0.14	1.62518e-36	TXK
0	4.79116	0.841	0.117	0	LEF1
2.0555e-110	4.75566	0.562	0.204	6.1665e-107	ENSGALG00010027312
0	4.73463	0.67	0.112	0	CD28
6.87249e-08	4.68831	0.351	0.169	0.000206175	BATF
0	4.68722	0.779	0.289	4.72804e-308	ENSGALG00010014698
1.6228e-141	4.67882	0.597	0.213	4.86841e-138	ACSL3
4.46235e-42	4.66656	0.453	0.144	1.33871e-38	ENSGALG00010000427
2.88672e-162	4.62267	0.568	0.154	8.66015e-159	MBOAT1
8.26622e-190	4.62043	0.62	0.211	2.47986e-186	SATB1
2.61867e-15	4.57564	0.409	0.198	7.856e-12	ARHGEF7
5.8941e-168	4.56278	0.657	0.331	1.76823e-164	DAPK1
1.98754e-06	4.56188	0.357	0.222	0.00596262	UNK
1.6217e-15	4.5227	0.347	0.204	4.8651e-12	ANKRD28
1.89149e-40	4.48238	0.48	0.101	5.67448e-37	ENC1
3.19141e-133	4.43358	0.607	0.208	9.57424e-130	SOX4
2.16832e-17	4.41852	0.429	0.123	6.50497e-14	PLACL2
3.28695e-33	4.40721	0.44	0.201	9.86084e-30	TMEM161B
4.00686e-96	4.32644	0.553	0.264	1.20206e-92	EPB41L2
Canonical marker genes used for cluster annotation (below top 50 DEG threshold)
p_val	avg_log2FC	pct.1	pct.2	p_val_adj	gene
6.30978e-35	3.06042	0.387	0.191	1.89293e-31	CD8A
6.2703e-12	2.87319	0.36	0.151	1.88109e-08	CD8BP
7.47218e-301	1.54497	0.84	0.362	2.24166e-297	CD3E

## Sheet: Lymphocyte (Cluster 2)
p_val	avg_log2FC	pct.1	pct.2	p_val_adj	gene
0	13.8895	0.668	0.039	0	SOCS2
0	10.5823	0.633	0.022	0	HTRA3
0	9.65332	0.64	0.042	0	FHOD3
0	8.91753	0.857	0.038	0	ENSGALG00010022951
0	8.55674	0.538	0.185	0	GPR171
0	8.49124	0.803	0.245	0	CBFB
0	8.32985	0.611	0.263	0	MACROD2
0.00499203	8.3079	0.335	0.182	1	LIN54
0	8.03958	0.763	0.253	0	ZBTB1
0	7.95447	0.741	0.243	0	DGKZ
0	7.91937	0.629	0.08	0	CD200R1B
0	7.86489	0.677	0.196	0	RIN2
0	7.77615	0.715	0.147	0	TBC1D4
0	7.56542	0.708	0.091	0	HTR4
0	7.54368	0.698	0.249	0	FAM46A
0	7.36911	0.698	0.045	0	LPAR1
0	7.343	0.638	0.252	0	UBE3C
1.64674e-05	7.31253	0.27	0.198	0.0494023	VPS13C
3.07052e-277	7.19118	0.576	0.226	9.21155e-274	DIP2A
0	7.1853	0.813	0.258	0	CLCN3
0	7.15318	0.663	0.137	0	ENSGALG00010014420
0	7.13387	0.698	0.066	0	GZMK
0	7.09944	0.621	0.108	0	FASLG
0	7.06859	0.767	0.275	0	FYB1
0	7.0024	0.828	0.184	0	ENSGALG00010007201
0	6.91831	0.742	0.255	0	OSBPL8
0	6.87815	0.621	0.091	0	PACRG
4.75938e-251	6.85942	0.55	0.261	1.42781e-247	ZBED4
0	6.7705	0.735	0.088	0	PLPPR5
2.79069e-281	6.69554	0.515	0.037	8.37207e-278	TDRP
3.77401e-254	6.6204	0.633	0.369	1.1322e-250	ENSGALG00010006547
2.75655e-251	6.60948	0.538	0.245	8.26966e-248	RPS6KA6
0	6.58073	0.822	0.152	0	UST
0	6.40679	0.908	0.358	0	TSPAN4
0	6.37385	0.682	0.238	0	ANKIB1
1.08069e-270	6.32834	0.55	0.172	3.24206e-267	FMN1
0	6.29357	0.907	0.336	0	PIK3R1
0	6.27438	0.747	0.191	0	PXYLP1
0	6.26987	0.802	0.225	0	CD7
0	6.16714	0.71	0.278	0	DPYD
8.70571e-08	6.15723	0.311	0.287	0.000261171	ENSGALG00010010215
1.22026e-37	6.11169	0.318	0.201	3.66077e-34	SESN4
0	6.08383	0.785	0.172	0	CDK6
0	6.00536	0.859	0.344	0	RAP1GDS1
0	5.97565	0.771	0.196	0	ZBTB38
3.85944e-07	5.9505	0.289	0.364	0.00115783	ABCB1
4.93436e-38	5.90153	0.373	0.221	1.48031e-34	ACAP1
0	5.87595	0.865	0.235	0	LYN
1.08905e-181	5.84351	0.531	0.266	3.26715e-178	NBEAL2
0	5.80184	0.619	0.199	0	TIGAR
Canonical marker genes used for cluster annotation (below top 50 DEG threshold)
p_val	avg_log2FC	pct.1	pct.2	p_val_adj	gene
3.82211e-261	1.76558	0.618	0.36	1.14663e-257	CD3E
0	4.06461	0.701	0.351	0	CD3D

## Sheet: Lymphocyte (Cluster 4)
p_val	avg_log2FC	pct.1	pct.2	p_val_adj	gene
0	9.00476	0.503	0.231	0	CSNK1D
0	8.9713	0.687	0.245	0	SRPK2
3.84223e-86	7.83959	0.343	0.21	1.15267e-82	ZFYVE26
0	7.79384	0.594	0.261	0	PAN3
0	7.61753	0.675	0.246	0	ZNF217
0	7.56813	0.772	0.14	0	NFATC1
0	7.51396	0.478	0.197	0	USP37
7.04302e-212	7.09028	0.365	0.179	2.11291e-208	FAS
0	7.0163	0.363	0.124	0	MRPL39
2.80144e-304	6.9923	0.375	0.139	8.40431e-301	ENSGALG00010020650
3.07613e-172	6.95245	0.384	0.188	9.22839e-169	TMEM185B
2.8727e-19	6.92349	0.165	0.263	8.61809e-16	PRKCA
0	6.78718	0.546	0.216	0	ARRDC3
0	6.68397	0.564	0.151	0	NFATC2
1.94907e-110	6.67759	0.395	0.228	5.84722e-107	PI4KA
1.39208e-118	6.65709	0.354	0.207	4.17625e-115	MLLT6
0	6.57734	0.495	0.179	0	TSNARE1
0	6.50049	0.439	0.136	0	GFPT2
0	6.44298	0.608	0.301	0	TBLX1
7.1204e-112	6.40651	0.335	0.195	2.13612e-108	SECISBP2
3.9199e-91	6.32099	0.394	0.237	1.17597e-87	ENSGALG00010000707
0	6.31896	0.664	0.257	0	ENSGALG00010007769
1.82456e-96	6.27822	0.331	0.205	5.47367e-93	NOTCH2
0	6.20043	0.677	0.183	0	NCOA3
0	6.16043	0.493	0.213	0	IRF4
0	6.15653	0.55	0.128	0	CRTAM
4.7671e-63	6.13214	0.327	0.223	1.43013e-59	TANC1
2.27747e-28	6.12695	0.307	0.23	6.8324e-25	PRR14L
1.03414e-155	6.10078	0.42	0.223	3.10243e-152	TLK1
0	6.09943	0.717	0.254	0	INPP4A
0	6.08857	0.734	0.177	0	AFF2
6.17202e-195	6.06671	0.412	0.239	1.85161e-191	PSIP1
9.23285e-128	6.00236	0.381	0.266	2.76986e-124	ENSGALG00010007128
6.71009e-271	6.00044	0.349	0.135	2.01303e-267	CAMK1D
0	5.88462	0.521	0.135	0	PPP1R16B
0	5.86988	0.512	0.159	0	ANKRD6
0	5.86962	0.347	0.101	0	PTPRB
0	5.82954	0.565	0.21	0	ASAP1
0	5.82244	0.431	0.188	0	ENSGALG00010001492
1.60499e-115	5.7401	0.356	0.209	4.81496e-112	MTOR
1.30222e-267	5.72207	0.466	0.194	3.90666e-264	TBK1
0	5.71945	0.751	0.221	0	CD247
3.62545e-261	5.71196	0.51	0.29	1.08763e-257	KSR1
1.06888e-75	5.7052	0.31	0.245	3.20665e-72	PICALM
0	5.679	0.726	0.278	0	FYN
0	5.67102	0.634	0.284	0	IKZF1
2.80615e-121	5.65126	0.296	0.169	8.41845e-118	ENSGALG00010007792
0	5.6501	0.54	0.223	0	ARHGEF7L
0	5.61363	0.488	0.236	0	ATAD2B
3.97257e-09	5.61255	0.253	0.247	1.19177e-05	UBAP2
Canonical marker genes used for cluster annotation (below top 50 DEG threshold)
p_val	avg_log2FC	pct.1	pct.2	p_val_adj	gene
0	1.34251	0.341	0.078	0	CD8BP

## Sheet: Lymphocyte (Cluster 7)
p_val	avg_log2FC	pct.1	pct.2	p_val_adj	gene
0	10.7109	0.897	0.28	0	HMGN4
3.81659e-16	10.2142	0.464	0.193	1.14498e-12	JCHAIN
2.60794e-25	10.1817	0.407	0.213	7.82383e-22	LMAN1L
4.89347e-258	9.77422	0.724	0.12	1.46804e-254	KIF23
5.82464e-42	9.45154	0.513	0.207	1.74739e-38	IGLL1
2.95296e-278	9.14007	0.786	0.205	8.85888e-275	LMNB2
3.59277e-08	9.12337	0.328	0.214	0.000107783	ZFR2
1.12464e-103	8.83492	0.732	0.388	3.37393e-100	HSP90AA1
3.56461e-33	8.65382	0.413	0.059	1.06938e-29	BUB1B
1.54573e-08	8.54658	0.36	0.233	4.63718e-05	INPP5K
1.11765e-86	8.52459	0.521	0.082	3.35296e-83	ENSGALG00010000657
7.35499e-241	8.48616	0.739	0.202	2.2065e-237	ARHGDIB
3.92987e-105	8.39674	0.519	0.138	1.17896e-101	G2E3
2.86111e-161	8.37412	0.527	0.079	8.58333e-158	PRC1
1.37513e-134	8.34029	0.533	0.031	4.12539e-131	CCNB3
4.08474e-104	8.07794	0.587	0.196	1.22542e-100	PCNA
4.04216e-125	8.06162	0.543	0.065	1.21265e-121	MXD3.1
1.75235e-19	7.79532	0.455	0.35	5.25705e-16	UBB.1
5.23332e-234	7.75151	0.693	0.043	1.57e-230	KIF11
1.44274e-05	7.75073	0.366	0.264	0.0432822	TRAF6
7.02156e-42	7.69061	0.533	0.195	2.10647e-38	PRDX4
0.000179924	7.62792	0.295	0.215	0.539772	UTP3
6.64098e-42	7.55375	0.453	0.045	1.99229e-38	CEP55
2.60779e-51	7.50883	0.445	0.161	7.82338e-48	TXNDC5
0	7.50674	0.773	0.044	0	TOP2A
9.47743e-114	7.44223	0.7	0.365	2.84323e-110	HSPA8
2.55415e-139	7.39747	0.605	0.23	7.66244e-136	RAD21
3.7401e-167	7.34966	0.651	0.045	1.12203e-163	CENPF
1.19195e-151	7.31055	0.625	0.096	3.57584e-148	HMGB2
1.13179e-235	7.29111	0.655	0.044	3.39537e-232	KIF4B
2.18611e-189	7.26726	0.651	0.141	6.55834e-186	HJURP
5.66486e-221	7.2043	0.625	0.046	1.69946e-217	NUF2
2.33013e-74	7.10932	0.519	0.077	6.99039e-71	MZB1
7.15149e-129	7.07237	0.614	0.216	2.14545e-125	TACC3
7.74584e-124	7.04108	0.6	0.147	2.32375e-120	ENSGALG00010003777
9.65818e-213	7.00349	0.595	0.041	2.89746e-209	ASPM
3.27804e-84	6.98543	0.536	0.07	9.83411e-81	PTTG2
2.81346e-179	6.89396	0.557	0.027	8.44037e-176	CDC20
1.83309e-07	6.85551	0.324	0.259	0.000549926	PELO
0	6.84896	0.823	0.068	0	KIF15
1.62362e-90	6.7633	0.646	0.34	4.87085e-87	LBR
2.4067e-208	6.76088	0.642	0.084	7.2201e-205	KNSTRN
3.21386e-98	6.69507	0.495	0.044	9.64159e-95	DLGAP5
2.52751e-284	6.69121	0.82	0.241	7.58252e-281	H2AZ1
4.03422e-149	6.66264	0.6	0.043	1.21027e-145	HMMR
2.26713e-233	6.6428	0.675	0.032	6.80138e-230	KNL1
9.29194e-68	6.60186	0.466	0.22	2.78758e-64	MOSPD2
0	6.5125	0.859	0.21	0	STMN1
3.41307e-272	6.4045	0.662	0.021	1.02392e-268	UBE2U
0	6.38101	0.787	0.044	0	MKI67
Canonical marker genes used for cluster annotation (below top 50 DEG threshold)
p_val	avg_log2FC	pct.1	pct.2	p_val_adj	gene
2.53606e-64	1.33809	0.647	0.387	7.60818e-61	CD3E
7.17412e-20	1.23088	0.348	0.199	2.15224e-16	CD8A
