# Supplementary material for: Single-cell transcriptomic profiling reveals innate-like cytotoxic intraepithelial lymphocyte expansion during Salmonella Enteritidis infection in chickens
Source: Front Immunol. 2026 Jun 3;17:1842283. doi: 10.3389/fimmu.2026.1842283 (PMC13271962; doi:10.3389/fimmu.2026.1842283)
Supplement: Supplementary file 11 [file Table2.xlsx]

## Sheet: Progenitor T 
p_val	avg_log2FC	pct.1	pct.2	p_val_adj	cluster	gene
0	1.72427	0.947	0.617	0	Progenitor T cells	RPS26
0	1.69176	0.969	0.684	0	Progenitor T cells	RPS27
0	1.60259	0.987	0.791	0	Progenitor T cells	RPL34
0	1.59229	0.916	0.532	0	Progenitor T cells	RPL35A
0	1.58573	0.789	0.379	0	Progenitor T cells	RPL31
0	1.57754	0.97	0.668	0	Progenitor T cells	RPL35
0	1.56822	0.993	0.894	0	Progenitor T cells	RPLP1
0	1.56749	0.773	0.348	0	Progenitor T cells	RPS28
1.97769e-228	1.56289	0.452	0.179	2.99225e-224	Progenitor T cells	URM1
0	1.5499	0.977	0.744	0	Progenitor T cells	RPS17
0	1.54844	0.984	0.745	0	Progenitor T cells	RPL23
0	1.52606	0.972	0.717	0	Progenitor T cells	RPL39L
0	1.51818	0.794	0.376	0	Progenitor T cells	RPL30
0	1.51577	0.733	0.333	0	Progenitor T cells	RPL36
0	1.51303	0.976	0.711	0	Progenitor T cells	RPL26L1
0	1.50553	0.985	0.789	0	Progenitor T cells	RPS20
0	1.50444	0.939	0.612	0	Progenitor T cells	RPL23A
0	1.50239	0.972	0.709	0	Progenitor T cells	RPLP2
0	1.49295	0.964	0.669	0	Progenitor T cells	RPL32
0	1.49137	0.802	0.401	0	Progenitor T cells	RPL36A
0	1.49037	0.972	0.711	0	Progenitor T cells	RPS15
0	1.48505	0.939	0.601	0	Progenitor T cells	RPL22
0	1.47775	0.983	0.756	0	Progenitor T cells	RPS14
0	1.47592	0.988	0.799	0	Progenitor T cells	RPL12
0	1.4695	0.99	0.832	0	Progenitor T cells	RPL11
0	1.4641	0.948	0.646	0	Progenitor T cells	RPL37
0	1.45397	0.993	0.832	0	Progenitor T cells	RPS11
1.98058e-149	1.45323	0.274	0.092	2.99662e-145	Progenitor T cells	PLACL2
0	1.4518	0.979	0.753	0	Progenitor T cells	RPL24
0	1.4411	0.899	0.563	0	Progenitor T cells	RPL29
0	1.43277	0.763	0.378	0	Progenitor T cells	RPS12
4.24393e-235	1.43143	0.492	0.203	6.42107e-231	Progenitor T cells	ZNF593
0	1.41815	0.955	0.684	0	Progenitor T cells	RPL27A
0	1.41647	0.902	0.555	0	Progenitor T cells	RPS13
0	1.40317	0.846	0.473	0	Progenitor T cells	RPS23
0	1.39366	0.927	0.599	0	Progenitor T cells	RPL37A
0	1.39149	0.961	0.672	0	Progenitor T cells	RPS15A
0	1.38507	0.938	0.621	0	Progenitor T cells	RPL14
0	1.37951	0.99	0.824	0	Progenitor T cells	RPL21
0	1.37925	0.861	0.513	0	Progenitor T cells	SLC37A4
3.39006e-260	1.37247	0.573	0.259	5.12917e-256	Progenitor T cells	RPS21
0	1.36458	0.746	0.381	0	Progenitor T cells	RPL38
0	1.34772	0.923	0.624	0	Progenitor T cells	RPL17
7.40469e-126	1.34643	0.322	0.138	1.12033e-121	Progenitor T cells	ESYT1
0	1.33855	0.987	0.795	0	Progenitor T cells	RPS24
0	1.32547	0.963	0.726	0	Progenitor T cells	RPS10
0	1.32344	0.966	0.716	0	Progenitor T cells	RPL27
0	1.32179	0.905	0.593	0	Progenitor T cells	RPS16
0	1.31532	0.983	0.771	0	Progenitor T cells	RPS7
0	1.31372	0.899	0.585	0	Progenitor T cells	RPL18A
Canonical marker genes used for cluster annotation (below top 50 DEG threshold)
p_val	avg_log2FC	pct.1	pct.2	p_val_adj	cluster	gene
5.47554e-84	0.96689	0.325	0.164	8.28449e-80	Progenitor T cells	LEF1
2.80697e-178	0.607508	0.872	0.584	4.24695e-174	Progenitor T cells	TCF7
7.01406e-80	1.0721	0.315	0.165	1.06123e-75	Progenitor T cells	SOX4
5.5577e-86	1.08988	0.283	0.133	8.40881e-82	Progenitor T cells	ZAP70
2.51462e-53	0.8265	0.278	0.157	3.80462e-49	Progenitor T cells	CSK

## Sheet: Stem-like Trm
p_val	avg_log2FC	pct.1	pct.2	p_val_adj	cluster	gene
0	1.70346	0.957	0.895	0	stem-like Trm	COX3
0	1.64138	0.931	0.817	0	stem-like Trm	ATP6
0	1.6242	0.931	0.81	0	stem-like Trm	CYTB
0	1.61098	0.936	0.829	0	stem-like Trm	COX1
0	1.60377	0.918	0.776	0	stem-like Trm	ND5
6.41818e-127	1.58011	0.426	0.231	9.7107e-123	stem-like Trm	ND3
0	1.56972	0.924	0.846	0	stem-like Trm	COX2
0	1.56034	0.829	0.608	1.779e-307	stem-like Trm	ND4
2.08797e-252	1.40236	0.807	0.612	3.15911e-248	stem-like Trm	ND1
0	1.39638	0.991	0.978	0	stem-like Trm	ENSGALG00010000005
0	1.32134	0.994	0.98	0	stem-like Trm	ENSGALG00010000003
1.55353e-174	1.28938	0.712	0.531	2.35049e-170	stem-like Trm	ND2
1.6905e-86	1.28161	0.448	0.288	2.55773e-82	stem-like Trm	ND6
5.31669e-49	1.10171	0.322	0.203	8.04415e-45	stem-like Trm	ANKRD6
2.30536e-105	1.02625	0.588	0.393	3.48801e-101	stem-like Trm	PRKCE
1.48524e-178	0.967402	0.821	0.609	2.24717e-174	stem-like Trm	NFATC1
1.84207e-55	0.96411	0.384	0.248	2.78705e-51	stem-like Trm	SLC23A2
3.79351e-126	0.95202	0.697	0.495	5.73959e-122	stem-like Trm	IKZF2
1.56522e-43	0.949839	0.302	0.189	2.36818e-39	stem-like Trm	MITF
1.30782e-64	0.910007	0.465	0.317	1.97873e-60	stem-like Trm	BCAT1
3.8547e-25	0.879207	0.255	0.176	5.83216e-21	stem-like Trm	CHCHD6
1.83864e-172	0.871842	0.838	0.587	2.78187e-168	stem-like Trm	BCL11B
5.25836e-24	0.861406	0.263	0.187	7.9559e-20	stem-like Trm	ENSGALG00010002378
1.50162e-121	0.858841	0.733	0.522	2.27195e-117	stem-like Trm	ARAP2
8.12921e-92	0.818065	0.754	0.616	1.22995e-87	stem-like Trm	SRPK2
2.21177e-74	0.815591	0.611	0.485	3.34641e-70	stem-like Trm	DNMT3A
3.30672e-24	0.809622	0.316	0.235	5.00307e-20	stem-like Trm	TSHZ2
4.95583e-33	0.807198	0.34	0.242	7.49817e-29	stem-like Trm	ENSGALG00010003542
1.33798e-49	0.806278	0.486	0.371	2.02437e-45	stem-like Trm	INPP5A
3.88767e-122	0.773504	0.84	0.693	5.88204e-118	stem-like Trm	PREX1
5.14407e-51	0.772003	0.547	0.446	7.78297e-47	stem-like Trm	HIPK3
3.69924e-25	0.769785	0.396	0.321	5.59694e-21	stem-like Trm	ETV6
1.38486e-151	0.767204	0.902	0.749	2.0953e-147	stem-like Trm	CD247
1.5353e-20	0.761223	0.298	0.226	2.32291e-16	stem-like Trm	TSNARE1
3.61953e-85	0.751553	0.717	0.582	5.47635e-81	stem-like Trm	SLC6A6
4.57218e-90	0.75053	0.716	0.583	6.91771e-86	stem-like Trm	NCOA3
1.15003e-24	0.745334	0.317	0.236	1.74e-20	stem-like Trm	PPP1R16B
3.78971e-21	0.739132	0.309	0.234	5.73383e-17	stem-like Trm	PUS10
1.65615e-51	0.737506	0.543	0.432	2.50576e-47	stem-like Trm	PRR5
3.51335e-108	0.73518	0.782	0.608	5.31569e-104	stem-like Trm	AFF2
1.18257e-73	0.732327	0.693	0.568	1.78923e-69	stem-like Trm	DOCK2
1.53378e-90	0.730389	0.806	0.674	2.32061e-86	stem-like Trm	FAM49A
2.03823e-69	0.728144	0.592	0.429	3.08385e-65	stem-like Trm	P2RY8
1.28533e-71	0.724868	0.815	0.671	1.9447e-67	stem-like Trm	BAZ1A
7.89869e-47	0.723298	0.535	0.432	1.19507e-42	stem-like Trm	ASAP1
5.99067e-55	0.719554	0.603	0.494	9.06388e-51	stem-like Trm	MAMLD1
1.00475e-102	0.714127	0.937	0.866	1.52018e-98	stem-like Trm	MBP
3.584e-37	0.711589	0.495	0.407	5.42259e-33	stem-like Trm	KDM7A
2.5553e-122	0.699615	0.891	0.745	3.86617e-118	stem-like Trm	ARID5B
2.32711e-36	0.677678	0.464	0.364	3.52091e-32	stem-like Trm	RC3H1
Canonical marker genes used for cluster annotation (below top 50 DEG threshold)
p_val	avg_log2FC	pct.1	pct.2	p_val_adj	cluster	gene
1.84676e-84	0.605803	0.916	0.835	2.79414e-80	stem-like T cells	TOX
4.75279e-105	0.498723	0.992	0.967	7.19097e-101	stem-like T cells	CD44
1.75587e-119	0.627801	0.835	0.612	2.65664e-115	stem-like T cells	TCF7
3.09235e-77	0.576418	0.896	0.819	4.67873e-73	stem-like T cells	FOXP1
2.15617e-17	0.55568	0.524	0.48	3.26229e-13	stem-like T cells	FOXO1

## Sheet: Activated CD8+ Trm
p_val	avg_log2FC	pct.1	pct.2	p_val_adj	cluster	gene
8.75583e-193	2.65809	0.386	0.139	1.32476e-188	Activated CD8+ resident memory T cell	HSPB9
1.52122e-114	1.86659	0.405	0.202	2.30161e-110	Activated CD8+ resident memory T cell	TNIP2
3.30971e-191	1.8322	0.665	0.415	5.0076e-187	Activated CD8+ resident memory T cell	RASGEF1A
5.52284e-79	1.65368	0.357	0.192	8.35606e-75	Activated CD8+ resident memory T cell	CD226
2.71474e-101	1.58503	0.456	0.262	4.1074e-97	Activated CD8+ resident memory T cell	CD83
6.40832e-113	1.53448	0.345	0.148	9.69579e-109	Activated CD8+ resident memory T cell	DUSP1
7.08461e-144	1.41092	0.366	0.137	1.0719e-139	Activated CD8+ resident memory T cell	YLEC18
6.75305e-39	1.39951	0.313	0.204	1.02174e-34	Activated CD8+ resident memory T cell	CCL26
3.36091e-105	1.38948	0.4	0.198	5.08506e-101	Activated CD8+ resident memory T cell	VIM
2.20903e-101	1.35821	0.377	0.181	3.34226e-97	Activated CD8+ resident memory T cell	MYC
5.77688e-85	1.35349	0.417	0.242	8.74042e-81	Activated CD8+ resident memory T cell	BIRC2
1.35925e-127	1.30396	0.547	0.32	2.05655e-123	Activated CD8+ resident memory T cell	IRF4
5.89444e-96	1.25354	0.348	0.161	8.91828e-92	Activated CD8+ resident memory T cell	CD8A
2.93292e-96	1.24112	0.391	0.195	4.4375e-92	Activated CD8+ resident memory T cell	GPR132
6.09036e-146	1.21041	0.605	0.367	9.21472e-142	Activated CD8+ resident memory T cell	NFKBIA
8.40897e-86	1.16163	0.732	0.591	1.27228e-81	Activated CD8+ resident memory T cell	HSPA2
4.82732e-61	1.12415	0.286	0.145	7.30373e-57	Activated CD8+ resident memory T cell	TNFRSF1B
1.98848e-48	1.12085	0.322	0.193	3.00857e-44	Activated CD8+ resident memory T cell	LDHB
1.27499e-79	1.11129	0.638	0.481	1.92906e-75	Activated CD8+ resident memory T cell	NR4A3
2.83678e-114	1.1099	0.551	0.326	4.29206e-110	Activated CD8+ resident memory T cell	RNF130
1.70461e-52	1.10674	0.279	0.149	2.57907e-48	Activated CD8+ resident memory T cell	SPTBN1
1.35371e-86	1.08915	0.494	0.307	2.04817e-82	Activated CD8+ resident memory T cell	RFTN1
2.11927e-111	1.08408	0.535	0.309	3.20645e-107	Activated CD8+ resident memory T cell	BCAT1
3.1817e-81	1.04313	0.565	0.388	4.81392e-77	Activated CD8+ resident memory T cell	TAGAP
2.72302e-56	1.01939	0.348	0.202	4.11993e-52	Activated CD8+ resident memory T cell	ERRFI1
7.04056e-34	1.01166	0.256	0.156	1.06524e-29	Activated CD8+ resident memory T cell	C1QBP
5.97294e-46	1.01112	0.298	0.172	9.03706e-42	Activated CD8+ resident memory T cell	NRARP
2.44064e-49	1.01016	0.341	0.207	3.69269e-45	Activated CD8+ resident memory T cell	CRTAM
2.61671e-53	1.0032	0.358	0.213	3.95908e-49	Activated CD8+ resident memory T cell	ADSL
2.78163e-100	1.00215	0.533	0.318	4.20861e-96	Activated CD8+ resident memory T cell	TRBV6-5
1.72132e-49	0.994001	0.401	0.263	2.60436e-45	Activated CD8+ resident memory T cell	NRK
5.00625e-59	0.980561	0.421	0.265	7.57446e-55	Activated CD8+ resident memory T cell	EGR3
2.33805e-117	0.948278	0.791	0.611	3.53746e-113	Activated CD8+ resident memory T cell	HSPA8
5.47184e-57	0.934049	0.487	0.328	8.27889e-53	Activated CD8+ resident memory T cell	XCL1
1.17095e-127	0.917666	0.778	0.596	1.77165e-123	Activated CD8+ resident memory T cell	ITGB1BP3
2.91563e-76	0.90766	0.612	0.455	4.41135e-72	Activated CD8+ resident memory T cell	TNFAIP3
5.0489e-75	0.898575	0.552	0.363	7.63899e-71	Activated CD8+ resident memory T cell	SLA
4.66104e-74	0.89476	0.559	0.384	7.05215e-70	Activated CD8+ resident memory T cell	HIVEP3
6.17642e-69	0.893593	0.474	0.293	9.34492e-65	Activated CD8+ resident memory T cell	IL20RA
1.43462e-151	0.888818	0.944	0.874	2.17058e-147	Activated CD8+ resident memory T cell	HSP90AA1
9.09318e-37	0.886016	0.298	0.185	1.3758e-32	Activated CD8+ resident memory T cell	IL21R
8.30884e-40	0.885119	0.323	0.203	1.25713e-35	Activated CD8+ resident memory T cell	CFLAR
9.46351e-52	0.883401	0.366	0.221	1.43183e-47	Activated CD8+ resident memory T cell	ATP2A3
2.81585e-47	0.832527	0.372	0.234	4.26039e-43	Activated CD8+ resident memory T cell	STMN1
1.19875e-36	0.831363	0.319	0.201	1.81371e-32	Activated CD8+ resident memory T cell	COTL1
2.08614e-25	0.831359	0.262	0.172	3.15633e-21	Activated CD8+ resident memory T cell	ARHGDIB
1.1489e-30	0.823418	0.295	0.193	1.73829e-26	Activated CD8+ resident memory T cell	EIF3F
1.1112e-08	0.818096	0.334	0.288	0.000168125	Activated CD8+ resident memory T cell	EPB41L2
9.54184e-28	0.812972	0.272	0.175	1.44368e-23	Activated CD8+ resident memory T cell	AEBP2
1.57054e-25	0.812238	0.277	0.183	2.37623e-21	Activated CD8+ resident memory T cell	METRNL
Canonical marker genes used for cluster annotation (below top 50 DEG threshold)
p_val	avg_log2FC	pct.1	pct.2	p_val_adj	cluster	gene
2.78163e-100	1.00215	0.533	0.318	4.20861e-96	Activated CD8+ resident memory T cell	TRBV6-5

## Sheet: Innate-like CTL
p_val	avg_log2FC	pct.1	pct.2	p_val_adj	cluster	gene
0	3.5895	0.998	0.373	0	Innate-like cytotoxic T cell	GZMA
0	3.27869	0.704	0.098	0	Innate-like cytotoxic T cell	GZMK
0	3.18046	0.95	0.195	0	Innate-like cytotoxic T cell	FCER1G
0	3.09456	0.436	0.053	0	Innate-like cytotoxic T cell	SOCS2
0	3.04834	0.708	0.133	0	Innate-like cytotoxic T cell	POLR2L
0	2.95791	1	0.919	0	Innate-like cytotoxic T cell	GNLY
6.53058e-289	2.72272	0.301	0.047	9.88077e-285	Innate-like cytotoxic T cell	ADGRG1
0	2.66279	0.348	0.061	2.84087e-307	Innate-like cytotoxic T cell	ENSGALG00010006943
0	2.60619	0.39	0.066	0	Innate-like cytotoxic T cell	TNFSF13B
3.62664e-269	2.56586	0.294	0.048	5.48711e-265	Innate-like cytotoxic T cell	PRF1
0	2.53457	0.354	0.059	0	Innate-like cytotoxic T cell	MXI1
0	2.41791	0.631	0.144	0	Innate-like cytotoxic T cell	SLAMF8
1.01479e-288	2.41642	0.317	0.052	1.53538e-284	Innate-like cytotoxic T cell	SYK
2.71956e-238	2.34641	0.313	0.064	4.11469e-234	Innate-like cytotoxic T cell	LAMP3
0	2.32333	0.448	0.101	0	Innate-like cytotoxic T cell	BASP1
0	2.23156	0.47	0.095	0	Innate-like cytotoxic T cell	FMN1
0	2.1895	1	0.886	0	Innate-like cytotoxic T cell	SRGN
1.42423e-236	2.18772	0.319	0.066	2.15485e-232	Innate-like cytotoxic T cell	FES
1.19332e-293	2.1681	0.46	0.12	1.80549e-289	Innate-like cytotoxic T cell	ALOX5AP
9.84817e-225	2.14015	0.297	0.06	1.49003e-220	Innate-like cytotoxic T cell	PRDM1
0	2.10326	0.571	0.143	0	Innate-like cytotoxic T cell	PLPPR5
1.78086e-236	2.091	0.357	0.084	2.69445e-232	Innate-like cytotoxic T cell	FASLG
1.16397e-271	2.08349	0.438	0.113	1.76109e-267	Innate-like cytotoxic T cell	GPR183
2.22154e-292	2.04696	0.434	0.102	3.36119e-288	Innate-like cytotoxic T cell	CLNK
1.18228e-223	1.99982	0.386	0.104	1.78879e-219	Innate-like cytotoxic T cell	HMGN2P46
1.96076e-214	1.9291	0.37	0.099	2.96662e-210	Innate-like cytotoxic T cell	SH2D1B
1.70307e-197	1.90872	0.317	0.077	2.57674e-193	Innate-like cytotoxic T cell	MME
8.72215e-136	1.87155	0.254	0.069	1.31966e-131	Innate-like cytotoxic T cell	CBARP
1.61182e-183	1.8654	0.377	0.118	2.43869e-179	Innate-like cytotoxic T cell	MRAS
1.72023e-281	1.83875	0.518	0.155	2.60271e-277	Innate-like cytotoxic T cell	RIN2
4.31584e-298	1.82739	0.602	0.209	6.52987e-294	Innate-like cytotoxic T cell	GPR18
0	1.82685	0.658	0.238	0	Innate-like cytotoxic T cell	ATP5L
6.57423e-207	1.8121	0.421	0.131	9.94681e-203	Innate-like cytotoxic T cell	PLEKHO1
0	1.79289	0.883	0.478	0	Innate-like cytotoxic T cell	VPS26A
0	1.72847	0.778	0.338	0	Innate-like cytotoxic T cell	C10H15ORF48
1.74483e-162	1.72334	0.398	0.142	2.63993e-158	Innate-like cytotoxic T cell	GNG2
0	1.68677	0.841	0.406	0	Innate-like cytotoxic T cell	CD7
0	1.68578	0.715	0.269	0	Innate-like cytotoxic T cell	ZBTB38
3.59416e-212	1.62791	0.542	0.217	5.43796e-208	Innate-like cytotoxic T cell	LAMP1
1.78926e-252	1.61482	0.619	0.247	2.70715e-248	Innate-like cytotoxic T cell	CST7
1.90714e-108	1.58734	0.278	0.095	2.88551e-104	Innate-like cytotoxic T cell	EFHD2
0	1.58716	0.494	0.112	0	Innate-like cytotoxic T cell	ENSGALG00010022951
4.08839e-165	1.58224	0.448	0.171	6.18573e-161	Innate-like cytotoxic T cell	ENSGALG00010018815
3.3007e-157	1.57705	0.429	0.163	4.99396e-153	Innate-like cytotoxic T cell	ENSGALG00010023158
4.76413e-178	1.54814	0.415	0.138	7.20813e-174	Innate-like cytotoxic T cell	PIK3CB
8.72011e-151	1.54561	0.43	0.169	1.31935e-146	Innate-like cytotoxic T cell	DAD1
0	1.54533	0.778	0.336	0	Innate-like cytotoxic T cell	EZR
0	1.53722	0.999	0.894	0	Innate-like cytotoxic T cell	CD3D
3.87039e-178	1.5165	0.505	0.205	5.8559e-174	Innate-like cytotoxic T cell	CRH2
3.19962e-119	1.51217	0.364	0.145	4.84103e-115	Innate-like cytotoxic T cell	GPR171
All canonical marker genes used for cluster annotation are present within the top 50 DEGs above

## Sheet: Sensory γδ T cell
p_val	avg_log2FC	pct.1	pct.2	p_val_adj	cluster	gene
0	3.39233	0.625	0.103	0	Sensory γδ T cell	ENSGALG00010022951
0	3.14845	0.393	0.062	0	Sensory γδ T cell	HTR4
4.82e-194	2.66311	0.363	0.103	7.29267e-190	Sensory γδ T cell	SASH1
0	2.56319	0.493	0.122	0	Sensory γδ T cell	TBC1D4
2.57239e-251	2.54871	0.381	0.088	3.89203e-247	Sensory γδ T cell	PROM1
7.82299e-158	2.39603	0.264	0.063	1.18362e-153	Sensory γδ T cell	RPS6KA2
2.08382e-307	2.37745	0.461	0.106	3.15282e-303	Sensory γδ T cell	FMN1
0	2.22794	0.66	0.229	0	Sensory γδ T cell	UST
2.25913e-135	2.18591	0.256	0.067	3.41806e-131	Sensory γδ T cell	SYK
3.53169e-101	2.17557	0.313	0.122	5.34344e-97	Sensory γδ T cell	HOMER1
8.83528e-230	2.13851	0.463	0.142	1.33678e-225	Sensory γδ T cell	PPM1E
3.77519e-306	2.11488	0.622	0.218	5.71186e-302	Sensory γδ T cell	PTPRJ
7.85179e-140	2.02596	0.347	0.117	1.18798e-135	Sensory γδ T cell	ENSGALG00010014420
4.40849e-138	2.00447	0.295	0.085	6.67005e-134	Sensory γδ T cell	MME
1.83332e-217	1.98335	0.489	0.164	2.77382e-213	Sensory γδ T cell	PLPPR5
3.20103e-295	1.9712	0.711	0.317	4.84315e-291	Sensory γδ T cell	ZDHHC14
1.13632e-217	1.95541	0.495	0.167	1.71925e-213	Sensory γδ T cell	RIN2
5.27055e-275	1.95539	0.698	0.308	7.97434e-271	Sensory γδ T cell	ENSGALG00010007201
1.02536e-145	1.91423	0.368	0.126	1.55137e-141	Sensory γδ T cell	ERN1
0	1.90385	0.815	0.359	0	Sensory γδ T cell	LYN
4.10181e-128	1.87531	0.29	0.087	6.20605e-124	Sensory γδ T cell	TNFSF13B
4.37433e-155	1.85654	0.383	0.13	6.61836e-151	Sensory γδ T cell	GAB3
2.27339e-195	1.84903	0.545	0.224	3.43964e-191	Sensory γδ T cell	PLCB1
3.5798e-294	1.84541	0.747	0.345	5.41623e-290	Sensory γδ T cell	DPYD
2.62531e-142	1.82026	0.447	0.181	3.9721e-138	Sensory γδ T cell	SEMA3C
8.18826e-165	1.80313	0.552	0.254	1.23888e-160	Sensory γδ T cell	GAS7
3.10309e-188	1.77757	0.533	0.218	4.69497e-184	Sensory γδ T cell	PXYLP1
1.90687e-105	1.75493	0.307	0.112	2.8851e-101	Sensory γδ T cell	TTBK1
6.91618e-191	1.75003	0.625	0.31	1.04642e-186	Sensory γδ T cell	MACROD2
5.07735e-174	1.74039	0.554	0.25	7.68204e-170	Sensory γδ T cell	DOCK9
1.2047e-132	1.72873	0.408	0.163	1.82271e-128	Sensory γδ T cell	GRAMD1B
2.39176e-83	1.72779	0.259	0.096	3.61873e-79	Sensory γδ T cell	REPS2
2.81557e-99	1.71825	0.29	0.104	4.25996e-95	Sensory γδ T cell	FNDC3B
2.00723e-132	1.69987	0.474	0.213	3.03693e-128	Sensory γδ T cell	CDK6
0	1.69307	0.912	0.523	0	Sensory γδ T cell	MAP3K5
3.53711e-231	1.68149	0.71	0.379	5.35165e-227	Sensory γδ T cell	CLCN3
2.67906e-97	1.68086	0.261	0.087	4.05342e-93	Sensory γδ T cell	SOCS2
1.40463e-163	1.67466	0.521	0.223	2.1252e-159	Sensory γδ T cell	FUT8
1.11907e-207	1.67412	0.634	0.29	1.69315e-203	Sensory γδ T cell	PIK3R5
6.67573e-116	1.67166	0.376	0.15	1.01004e-111	Sensory γδ T cell	PIK3CB
6.12777e-100	1.66092	0.354	0.148	9.27132e-96	Sensory γδ T cell	NR3C1
2.51783e-78	1.64873	0.361	0.18	3.80948e-74	Sensory γδ T cell	DIP2A
1.45999e-85	1.64295	0.3	0.122	2.20897e-81	Sensory γδ T cell	PRR5L
3.28308e-92	1.64197	0.343	0.148	4.96729e-88	Sensory γδ T cell	PECAM1
1.2291e-156	1.63295	0.618	0.334	1.85963e-152	Sensory γδ T cell	CBFB
3.11145e-123	1.63137	0.362	0.131	4.70762e-119	Sensory γδ T cell	GPR183
1.86636e-145	1.62078	0.535	0.257	2.82381e-141	Sensory γδ T cell	EXOC6
6.55748e-83	1.61451	0.29	0.115	9.92147e-79	Sensory γδ T cell	ENSGALG00010009088
7.06497e-71	1.61115	0.261	0.107	1.06893e-66	Sensory γδ T cell	SHANK2
1.94413e-107	1.59698	0.37	0.153	2.94148e-103	Sensory γδ T cell	ACSS3
Canonical marker genes used for cluster annotation (below top 50 DEG threshold)
p_val	avg_log2FC	pct.1	pct.2	p_val_adj	cluster	gene
3.89957e-73	1.22659	0.404	0.213	5.90005e-69	Sensory γδ T cell	ITK
5.03472e-69	1.18209	0.373	0.188	7.61752e-65	Sensory γδ T cell	ADRB2

## Sheet: EOMES+ TCRαβ CD8 T cell
p_val	avg_log2FC	pct.1	pct.2	p_val_adj	cluster	gene
0	5.29242	0.316	0.01	0	EOMES+ TCRαβ CD8 T cell	EOMES
0	4.61256	0.455	0.024	0	EOMES+ TCRαβ CD8 T cell	RUBCNL
0	4.40336	0.529	0.032	0	EOMES+ TCRαβ CD8 T cell	CASS4
0	4.19138	0.341	0.02	0	EOMES+ TCRαβ CD8 T cell	ADORA2A
8.54829e-305	4.00287	0.449	0.045	1.29336e-300	EOMES+ TCRαβ CD8 T cell	SH2D1A
0	3.94155	0.539	0.055	0	EOMES+ TCRαβ CD8 T cell	INPP5F
0	3.78709	0.535	0.063	0	EOMES+ TCRαβ CD8 T cell	SRGAP1
2.35772e-226	3.72795	0.337	0.033	3.56723e-222	EOMES+ TCRαβ CD8 T cell	GGT5
0	3.72011	0.767	0.111	0	EOMES+ TCRαβ CD8 T cell	BCR
7.87943e-227	3.6131	0.349	0.036	1.19216e-222	EOMES+ TCRαβ CD8 T cell	ENSGALG00010030063
2.00245e-187	3.59629	0.267	0.025	3.02971e-183	EOMES+ TCRαβ CD8 T cell	SYNGR3
4.76626e-296	3.49727	0.537	0.069	7.21135e-292	EOMES+ TCRαβ CD8 T cell	DUSP16
1.04508e-222	3.48069	0.488	0.077	1.5812e-218	EOMES+ TCRαβ CD8 T cell	GZMM
1.99743e-133	3.10035	0.253	0.032	3.02211e-129	EOMES+ TCRαβ CD8 T cell	PSD3
9.88622e-174	2.76102	0.535	0.116	1.49578e-169	EOMES+ TCRαβ CD8 T cell	USP24
3.4756e-168	2.492	0.837	0.365	5.25859e-164	EOMES+ TCRαβ CD8 T cell	PRKD1
2.38291e-103	2.48171	0.367	0.083	3.60535e-99	EOMES+ TCRαβ CD8 T cell	STAG3
7.97099e-88	2.34366	0.341	0.082	1.20601e-83	EOMES+ TCRαβ CD8 T cell	PTPRB
2.29266e-99	2.32575	0.431	0.116	3.4688e-95	EOMES+ TCRαβ CD8 T cell	SPRY2
4.47266e-80	2.32499	0.286	0.062	6.76714e-76	EOMES+ TCRαβ CD8 T cell	ZCCHC14
8.5054e-77	2.30727	0.271	0.059	1.28687e-72	EOMES+ TCRαβ CD8 T cell	B3GNT5
3.45947e-130	2.29171	0.547	0.15	5.23418e-126	EOMES+ TCRαβ CD8 T cell	TRAPPC8
1.22195e-114	2.28892	0.531	0.152	1.84882e-110	EOMES+ TCRαβ CD8 T cell	CAMK1D
5.21339e-83	2.27881	0.386	0.107	7.88786e-79	EOMES+ TCRαβ CD8 T cell	PRKCA
7.46617e-68	2.27406	0.416	0.141	1.12963e-63	EOMES+ TCRαβ CD8 T cell	BNC2
6.1147e-168	2.26135	0.735	0.241	9.25155e-164	EOMES+ TCRαβ CD8 T cell	TEC
6.03602e-201	2.25394	0.91	0.393	9.13249e-197	EOMES+ TCRαβ CD8 T cell	CSNK1D
4.92022e-71	2.21503	0.355	0.104	7.44429e-67	EOMES+ TCRαβ CD8 T cell	PTP4A3
7.70359e-119	2.21322	0.58	0.181	1.16555e-114	EOMES+ TCRαβ CD8 T cell	ADCY7
8.5117e-108	2.20152	0.49	0.138	1.28782e-103	EOMES+ TCRαβ CD8 T cell	GFPT2
2.55625e-52	2.12982	0.271	0.078	3.86761e-48	EOMES+ TCRαβ CD8 T cell	SCLT1
6.51901e-108	2.09171	0.506	0.146	9.86327e-104	EOMES+ TCRαβ CD8 T cell	CTSC
1.81705e-99	2.04601	0.459	0.127	2.7492e-95	EOMES+ TCRαβ CD8 T cell	ENSGALG00010020650
2.02821e-54	2.02693	0.259	0.07	3.06868e-50	EOMES+ TCRαβ CD8 T cell	DIS3L
5.22742e-95	1.96268	0.624	0.25	7.90908e-91	EOMES+ TCRαβ CD8 T cell	ITPR2
1.26373e-110	1.94757	0.604	0.205	1.91202e-106	EOMES+ TCRαβ CD8 T cell	NR1H3
3.43834e-122	1.91934	0.678	0.246	5.2022e-118	EOMES+ TCRαβ CD8 T cell	SOAT1
1.16737e-67	1.88402	0.386	0.122	1.76623e-63	EOMES+ TCRαβ CD8 T cell	C15ORF40
3.81694e-75	1.85991	0.361	0.098	5.77503e-71	EOMES+ TCRαβ CD8 T cell	TNFSF8
8.71904e-60	1.84384	0.306	0.086	1.31919e-55	EOMES+ TCRαβ CD8 T cell	SERPINI1
1.49023e-46	1.83027	0.286	0.092	2.25471e-42	EOMES+ TCRαβ CD8 T cell	CNST
2.36391e-58	1.81675	0.343	0.107	3.57659e-54	EOMES+ TCRαβ CD8 T cell	LRRFIP2
2.3841e-48	1.77135	0.286	0.088	3.60715e-44	EOMES+ TCRαβ CD8 T cell	ASB2
1.35273e-52	1.76015	0.361	0.126	2.04669e-48	EOMES+ TCRαβ CD8 T cell	KRAS
1.91497e-82	1.75667	0.514	0.179	2.89735e-78	EOMES+ TCRαβ CD8 T cell	ITSN2
3.59236e-92	1.75305	0.739	0.374	5.43524e-88	EOMES+ TCRαβ CD8 T cell	STXBP5
1.24244e-74	1.71796	0.471	0.159	1.87981e-70	EOMES+ TCRαβ CD8 T cell	HECTD4
4.94971e-62	1.64489	0.394	0.127	7.48891e-58	EOMES+ TCRαβ CD8 T cell	SH2D1B
1.99507e-37	1.63333	0.271	0.095	3.01854e-33	EOMES+ TCRαβ CD8 T cell	QRFPR
2.24615e-68	1.60739	0.484	0.174	3.39843e-64	EOMES+ TCRαβ CD8 T cell	BMPR2
Canonical marker genes used for cluster annotation (below top 50 DEG threshold)
p_val	avg_log2FC	pct.1	pct.2	p_val_adj	cluster	gene
2.51754e-08	0.59705	0.459	0.351	0.000380904	EOMES+ TCRαβ CD8 T cell	TRBV6-5

## Sheet: Proliferating Effector
p_val	avg_log2FC	pct.1	pct.2	p_val_adj	cluster	gene
0	7.18077	0.297	0.003	0	Proliferating effector T cells	CDC20
0	7.16951	0.753	0.016	0	Proliferating effector T cells	ASPM
0	7.16926	0.482	0.004	0	Proliferating effector T cells	DLGAP5
0	7.00182	0.662	0.011	0	Proliferating effector T cells	UBE2U
0	6.99468	0.439	0.004	0	Proliferating effector T cells	CEP55
0	6.87529	0.334	0.003	0	Proliferating effector T cells	KIF2C
0	6.83647	0.621	0.008	0	Proliferating effector T cells	NUSAP1
0	6.83595	0.427	0.006	0	Proliferating effector T cells	BUB1B
0	6.80628	0.767	0.015	0	Proliferating effector T cells	TPX2
0	6.80459	0.274	0.003	0	Proliferating effector T cells	CCNB3
0	6.76539	0.394	0.004	0	Proliferating effector T cells	CDCA3
0	6.73445	0.268	0.003	0	Proliferating effector T cells	NEK2
0	6.69488	0.763	0.014	0	Proliferating effector T cells	CKS1B
0	6.62335	0.466	0.008	0	Proliferating effector T cells	CENPF
0	6.60872	0.414	0.007	0	Proliferating effector T cells	H3C33.1
0	6.39022	0.28	0.004	0	Proliferating effector T cells	GTSE1
0	6.376	0.274	0.004	0	Proliferating effector T cells	BUB1
0	6.36785	0.736	0.016	0	Proliferating effector T cells	CENPE
0	6.35454	0.429	0.007	0	Proliferating effector T cells	HMMR
0	6.32245	0.604	0.012	0	Proliferating effector T cells	KIF4B
0	6.26786	0.72	0.015	0	Proliferating effector T cells	SMC2
0	6.23332	0.414	0.008	0	Proliferating effector T cells	PTTG2
0	6.17664	0.746	0.017	0	Proliferating effector T cells	KIF11
0	6.16937	0.831	0.022	0	Proliferating effector T cells	TOP2A
0	6.11004	0.612	0.012	0	Proliferating effector T cells	NUF2
0	6.0997	0.482	0.009	0	Proliferating effector T cells	KNL1
0	6.09441	0.276	0.004	0	Proliferating effector T cells	KIF14
0	6.08314	0.423	0.007	0	Proliferating effector T cells	NDC80
0	6.07118	0.963	0.035	0	Proliferating effector T cells	MKI67
0	6.02795	0.569	0.012	0	Proliferating effector T cells	BIRC5
0	5.96109	0.571	0.013	0	Proliferating effector T cells	MXD3.1
0	5.94981	0.662	0.019	0	Proliferating effector T cells	CDK1
0	5.89057	0.305	0.006	0	Proliferating effector T cells	NCAPH
0	5.85709	0.893	0.034	0	Proliferating effector T cells	HMGB2
0	5.80798	0.293	0.006	0	Proliferating effector T cells	CIT
0	5.76628	0.678	0.02	0	Proliferating effector T cells	KIF15
0	5.7302	0.324	0.006	0	Proliferating effector T cells	TERF1
0	5.71758	0.262	0.005	0	Proliferating effector T cells	FOXM1
0	5.60616	0.423	0.01	0	Proliferating effector T cells	TTK
0	5.48698	0.536	0.016	0	Proliferating effector T cells	KNSTRN
0	5.46798	0.371	0.009	0	Proliferating effector T cells	NCAPD3
0	5.33581	0.676	0.062	0	Proliferating effector T cells	ENSGALG00010014431
0	5.33173	0.536	0.017	0	Proliferating effector T cells	DIAPH3
0	5.23283	0.297	0.01	0	Proliferating effector T cells	KIF20B
0	5.20438	0.513	0.018	0	Proliferating effector T cells	TK1
0	5.19933	0.307	0.012	0	Proliferating effector T cells	PRC1
0	5.05297	0.672	0.03	0	Proliferating effector T cells	INCENP
0	5.04872	0.332	0.011	0	Proliferating effector T cells	TUB5A
0	4.9603	0.511	0.025	0	Proliferating effector T cells	DCK2
0	4.90505	0.551	0.021	0	Proliferating effector T cells	BRCA1
Canonical marker genes used for cluster annotation (below top 50 DEG threshold)
p_val	avg_log2FC	pct.1	pct.2	p_val_adj	cluster	gene
3.38746e-37	0.740844	0.975	0.907	5.12523e-33	Proliferating effector T cells	CD3D
5.54055e-44	1.65458	0.26	0.078	8.38285e-40	Proliferating effector T cells	BATF
5.86833e-48	1.56123	0.433	0.178	8.87879e-44	Proliferating effector T cells	ARHGDIB

## Sheet: Th17 IEL
p_val	avg_log2FC	pct.1	pct.2	p_val_adj	cluster	gene
0	8.95333	0.631	0.005	0	Th17 IEL	IL22
0	8.67348	0.454	0.002	0	Th17 IEL	IL17A
0	8.29889	0.837	0.008	0	Th17 IEL	IL2RA
0	8.204	0.943	0.024	0	Th17 IEL	CCL20
0	7.70684	0.525	0.004	0	Th17 IEL	IL23R
0	7.28231	0.858	0.012	0	Th17 IEL	ENSGALG00010028006
0	6.80637	0.376	0.005	0	Th17 IEL	STOX2
0	6.70684	0.319	0.004	0	Th17 IEL	PDE3A
0	6.60292	0.652	0.012	0	Th17 IEL	MAF
0	6.5908	0.603	0.013	0	Th17 IEL	EMB
0	6.37341	0.454	0.009	0	Th17 IEL	VEGFC
0	6.3674	0.426	0.006	0	Th17 IEL	DAW1
0	6.06708	0.525	0.013	0	Th17 IEL	CCR6
4.7037e-218	5.80984	0.262	0.006	7.11669e-214	Th17 IEL	CD40LG
2.54053e-203	5.60474	0.262	0.007	3.84382e-199	Th17 IEL	PTAFR
0	5.59871	0.759	0.045	0	Th17 IEL	TNFSF11
3.22747e-293	5.33872	0.688	0.041	4.88317e-289	Th17 IEL	ICOS
2.80913e-223	5.13464	0.383	0.015	4.25021e-219	Th17 IEL	RAB20
8.956e-215	4.91459	0.426	0.02	1.35504e-210	Th17 IEL	TNFRSF25
7.96135e-164	4.8142	0.397	0.023	1.20455e-159	Th17 IEL	IL18R1
1.20521e-136	4.64386	0.468	0.04	1.82348e-132	Th17 IEL	CCL4
8.64176e-141	4.56185	0.291	0.014	1.3075e-136	Th17 IEL	ENSGALG00010005766
3.4794e-100	4.49114	0.262	0.016	5.26434e-96	Th17 IEL	WWC3
5.96921e-161	4.45593	0.773	0.104	9.03141e-157	Th17 IEL	RORA
1.90552e-151	4.34731	0.851	0.143	2.88305e-147	Th17 IEL	VRK2
5.56838e-165	4.13337	0.504	0.038	8.42496e-161	Th17 IEL	PRAM1
2.10619e-61	3.85935	0.27	0.029	3.18666e-57	Th17 IEL	TRAK1
3.85068e-84	3.70393	0.333	0.032	5.82609e-80	Th17 IEL	NFIL3
2.45472e-88	3.66078	0.624	0.114	3.71399e-84	Th17 IEL	KCNQ1
2.44776e-55	3.56691	0.27	0.031	3.70346e-51	Th17 IEL	ACOX1
1.6861e-35	3.47322	0.262	0.045	2.55108e-31	Th17 IEL	ZNF516
2.50949e-101	3.45126	0.674	0.117	3.79686e-97	Th17 IEL	PPM1H
1.37161e-55	3.42316	0.454	0.088	2.07524e-51	Th17 IEL	ZBTB46
6.61276e-77	3.34024	0.645	0.141	1.00051e-72	Th17 IEL	DOPEY2
5.01175e-57	3.27451	0.447	0.082	7.58277e-53	Th17 IEL	PLSCR1
8.62414e-46	3.26561	0.277	0.039	1.30483e-41	Th17 IEL	NUMB
3.37963e-64	3.17	0.34	0.043	5.11338e-60	Th17 IEL	NELFCD
1.064e-39	3.08565	0.482	0.131	1.60983e-35	Th17 IEL	SASH1
4.48431e-52	2.93205	0.312	0.043	6.78477e-48	Th17 IEL	PTGFRN
2.24249e-57	2.86846	0.525	0.112	3.39288e-53	Th17 IEL	IRAK2
3.13474e-73	2.82329	0.546	0.096	4.74285e-69	Th17 IEL	CRY1
9.6107e-69	2.7707	0.617	0.133	1.4541e-64	Th17 IEL	ARNTL
6.57883e-51	2.72208	0.688	0.229	9.95377e-47	Th17 IEL	PIK3C2A
1.8935e-32	2.71128	0.298	0.059	2.86487e-28	Th17 IEL	ZFYVE9
1.38982e-37	2.6538	0.567	0.191	2.1028e-33	Th17 IEL	ST8SIA1
1.24439e-34	2.63661	0.397	0.098	1.88276e-30	Th17 IEL	ZBTB32
4.36766e-39	2.6009	0.305	0.052	6.60826e-35	Th17 IEL	TXK
9.41665e-13	2.59282	0.291	0.112	1.42474e-08	Th17 IEL	COPS2
1.92889e-43	2.50301	0.702	0.268	2.9184e-39	Th17 IEL	ID2
1.61903e-22	2.42397	0.291	0.075	2.4496e-18	Th17 IEL	HIPK2
Canonical marker genes used for cluster annotation (below top 50 DEG threshold)
p_val	avg_log2FC	pct.1	pct.2	p_val_adj	cluster	gene
1.22674e-14	1.44646	0.333	0.12	1.85606e-10	Th17 IEL	CD28
