# Supplementary material for: Single-cell transcriptomic profiling reveals innate-like cytotoxic intraepithelial lymphocyte expansion during Salmonella Enteritidis infection in chickens
Source: Front Immunol. 2026 Jun 3;17:1842283. doi: 10.3389/fimmu.2026.1842283 (PMC13271962; doi:10.3389/fimmu.2026.1842283)
Supplement: Supplementary file 12 [file Table3.xlsx]

## Sheet: FABP1+Enterocyte
GO pathway upregulated
ONTOLOGY	ID	Description	GeneRatio	BgRatio	RichFactor	FoldEnrichment	zScore	pvalue	p.adjust	qvalue	geneID	Count
BP	GO:0019882	antigen processing and presentation	5/150	17/11733	0.294118	23.0059	10.3322	1.74654e-06	0.000671854	0.000577173	BLB2/DMB1/DMA/B2M/CD74	5
BP	GO:0002503	peptide antigen assembly with MHC class II protein complex	4/150	10/11733	0.4	31.288	10.9037	5.07698e-06	0.000671854	0.000577173	BLB2/DMB1/DMA/B2M	4
BP	GO:0019886	antigen processing and presentation of exogenous peptide antigen via MHC class II	4/150	10/11733	0.4	31.288	10.9037	5.07698e-06	0.000671854	0.000577173	BLB2/DMB1/DMA/B2M	4
BP	GO:0002440	production of molecular mediator of immune response	5/150	25/11733	0.2	15.644	8.34083	1.38075e-05	0.00102462	0.000880224	BLB2/DMB1/DMA/B2M/CD74	5
BP	GO:0006915	apoptotic process	13/150	246/11733	0.0528455	4.13358	5.65231	1.58025e-05	0.00102462	0.000880224	IFI27L2/CRIP1/PTMA/LGALS3/C26H6ORF222/BCL2L15/STK17B/PHLDA2/EYA3/CIDEC/CD74/CASP8/HIPK1	13
Go pathway downregulated
ONTOLOGY	ID	Description	GeneRatio	BgRatio	RichFactor	FoldEnrichment	zScore	pvalue	p.adjust	qvalue	geneID	Count
BP	GO:0030029	actin filament-based process	27/396	311/11733	0.0868167	2.57227	5.25197	6.62474e-06	0.00836043	0.00817284	ROCK2/COBL/CARMIL1/PDE4D/EFNA5/STARD13/ROCK1/SHROOM2/DAAM2/IQSEC1/SHROOM3/LMO7/TESK2/MARCKS/MYO1D/IQGAP2/MYO9B/SPTAN1/PDLIM5/MYO1E/FMN1/PDLIM1/ENAH/FLNB/CDC42BPA/CDC42BPB/SVIL	27
BP	GO:0030036	actin cytoskeleton organization	25/396	299/11733	0.083612	2.47732	4.83612	2.76446e-05	0.012111	0.0118393	ROCK2/COBL/CARMIL1/EFNA5/STARD13/ROCK1/SHROOM2/DAAM2/IQSEC1/SHROOM3/LMO7/TESK2/MARCKS/MYO1D/IQGAP2/SPTAN1/PDLIM5/MYO1E/FMN1/PDLIM1/ENAH/FLNB/CDC42BPA/CDC42BPB/SVIL	25
BP	GO:0043087	regulation of GTPase activity	15/396	129/11733	0.116279	3.44521	5.21905	2.87901e-05	0.012111	0.0118393	ARAP2/VAV2/PLXNB2/RALGAPA2/SEMA4D/SNX13/RASA2/SYNGAP1/IQGAP2/RALGAPA1/DOCK9/ARHGAP12/TBC1D5/ASAP2/RASGRP1	15
CC	GO:0070161	anchoring junction	25/356	211/11630	0.118483	3.87068	7.47772	6.35604e-09	1.62079e-06	1.54552e-06	CLDN2/EZR/PERPB/PARD3/DSG2/NECTIN1/EPCAM/SHROOM2/CLDN10/PARD3B/FRMD4B/CASK/SHROOM3/LIMS1/TSTD1/MPP1/LRRC1/PKP4/PKP2/PDLIM5/DSP/ITGB8/PDLIM1/DST/PTK2	25
CC	GO:0045177	apical part of cell	10/356	53/11630	0.188679	6.16388	6.69534	3.8402e-06	0.000326417	0.000311258	CFTR/TRPM6/EZR/PARD3/SHROOM2/PARD3B/SHROOM3/SLC4A7/ABCC2/PDZK1P1	10
KEGG pathway upregulated
category	subcategory	ID	Description	GeneRatio	BgRatio	RichFactor	FoldEnrichment	zScore	pvalue	p.adjust	qvalue	geneID	Count
Cellular Processes	Cell growth and death	gga04217	Necroptosis	8/80	127/6074	0.0629921	4.78268	4.97669	0.000240384	0.0216346	0.0189777	PPIA/IFNGR1/HMGB1/H2AZ2/H2AZ1/JAK1/CASP8/FTH1	8
KEGG pathway downregulated
category	subcategory	ID	Description	GeneRatio	BgRatio	RichFactor	FoldEnrichment	zScore	pvalue	p.adjust	qvalue	geneID	Count
		gga04517	IgSF CAM signaling	23/230	267/6074	0.0861423	2.27491	4.22638	0.000169566	0.0247566	0.0232037	CADM1/EZR/PTPRF/PARD3/NECTIN1/VAV2/MAGI1/CD2AP/ACTB/MBP/CASK/TRIO/RAPGEF6/TSTD1/LMO7/PMP22/ERC1/ANK3/PRKCA/SRGAP3/SPTAN1/PIK3CB/PTK2	23

## Sheet: Goblet cell
GO pathway upregulated
ONTOLOGY	ID	Description	GeneRatio	BgRatio	RichFactor	FoldEnrichment	zScore	pvalue	p.adjust	qvalue	geneID	Count
BP	GO:0006915	apoptotic process	10/107	246/11733	0.0406504	4.45749	5.2576	8.08358e-05	0.0203509	0.0191423	IFI27L2/PTMA/MTDH/EGFR/CRIP1/PIM1/CIDEA/PMAIP1/NCK1/C26H6ORF222	10
Go pathway downregulated
ONTOLOGY	ID	Description	GeneRatio	BgRatio	RichFactor	FoldEnrichment	zScore	pvalue	p.adjust	qvalue	geneID	Count
BP	GO:0030029	actin filament-based process	12/99	311/11733	0.0385852	4.57293	5.89078	1.1427e-05	0.00668479	0.00639912	IQSEC1/ARPC2/MTSS1/ADD3/TWF1/ACTN1/PDLIM1/CDC42BPA/TPM1/EFNA5/COBL/MYO9B	12
BP	GO:0030036	actin cytoskeleton organization	11/99	299/11733	0.0367893	4.36009	5.42908	4.20591e-05	0.0123023	0.0117765	IQSEC1/ARPC2/MTSS1/ADD3/TWF1/ACTN1/PDLIM1/CDC42BPA/TPM1/EFNA5/COBL	11
CC	GO:0015629	actin cytoskeleton	10/99	241/11630	0.0414938	4.87447	5.63162	3.75207e-05	0.00431488	0.00391005	ARPC2/MTSS1/TWF1/ACTN1/PDLIM1/ABLIM2/CDC42BPA/TPM1/COBL/MYO9B	10

## Sheet: Anitgen presenting cell
GO pathway upregulated
ONTOLOGY	ID	Description	GeneRatio	BgRatio	RichFactor	FoldEnrichment	zScore	pvalue	p.adjust	qvalue	geneID	Count
CC	GO:0098552	side of membrane	8/95	205/11630	0.0390244	4.77741	4.95184	0.000265919	0.0241986	0.022953	ITGAD/MPL/GM2A/CD244/BF1/IL2RB/GNG2/IL21R	8
CC	GO:0009897	external side of plasma membrane	6/95	136/11630	0.0441176	5.40093	4.68492	0.000848822	0.0386214	0.0366334	ITGAD/MPL/CD244/BF1/IL2RB/IL21R	6
MF	GO:0004602	glutathione peroxidase activity	3/100	12/12447	0.25	31.1175	9.39336	0.000105028	0.018485	0.0172468	MGST3/MGST2/ALOX5AP	3
MF	GO:0004364	glutathione transferase activity	3/100	20/12447	0.15	18.6705	7.11729	0.000519401	0.0457073	0.0426455	MGST3/MGST2/ALOX5AP	3
Go pathway downregulated
ONTOLOGY	ID	Description	GeneRatio	BgRatio	RichFactor	FoldEnrichment	zScore	pvalue	p.adjust	qvalue	geneID	Count
BP	GO:0030029	actin filament-based process	23/245	311/11733	0.073955	3.54169	6.63404	1.41809e-07	9.93646e-05	9.50202e-05	CSRP2/SCIN/MTSS1/GSN/COTL1/FAM49A/ARPC2/TMSB4X/LCP1/LIMD2/C9ORF58/SPECC1/GAS7/ACTN1/EVL/ARPC1B/LIMK1/MARCKS/PDLIM5/MYO1E/MYO9B/MARCKSL1/CYFIP2	23
BP	GO:0007015	actin filament organization	18/245	201/11733	0.0895522	4.28864	6.86766	2.08182e-07	9.93646e-05	9.50202e-05	SCIN/MTSS1/GSN/COTL1/FAM49A/ARPC2/TMSB4X/LCP1/LIMD2/C9ORF58/GAS7/EVL/ARPC1B/LIMK1/MARCKS/MYO1E/MARCKSL1/CYFIP2	18
BP	GO:0097435	supramolecular fiber organization	20/245	293/11733	0.0682594	3.26893	5.74366	3.31668e-06	0.000842436	0.000805603	CSRP2/SCIN/VIM/MTSS1/GSN/COTL1/FAM49A/ARPC2/TMSB4X/LCP1/LIMD2/C9ORF58/GAS7/EVL/ARPC1B/LIMK1/MARCKS/MYO1E/MARCKSL1/CYFIP2	20
BP	GO:0007264	small GTPase-mediated signal transduction	15/245	249/11733	0.060241	2.88493	4.3903	0.000231464	0.0391946	0.037481	DOCK2/SIPA1L2/MCF2L/DENND4A/CHN2/DOCK5/DOCK8/MYO9B/DOCK9/CDC42SE2/CYTH1/RASGEF1A/RAC2/CYTH4/NET1	15
BP	GO:2001236	regulation of extrinsic apoptotic signaling pathway	4/245	17/11733	0.235294	11.2682	6.18693	0.000356388	0.0452613	0.0432824	LGALS3/CFLAR/EYA3/CYLD	4
KEGG pathway downregulated
category	subcategory	ID	Description	GeneRatio	BgRatio	RichFactor	FoldEnrichment	zScore	pvalue	p.adjust	qvalue	geneID	Count
Human Diseases	Infectious disease: bacterial	gga05132	Salmonella infection	15/136	233/6074	0.0643777	2.87522	4.41711	0.000200617	0.0222685	0.0202729	ACTB/ARPC2/TUBB2B/HSP90AA1/NFKBIA/ARPC1B/RIPK2/JUN/KIF5C/TUBB6/NFKB1/CYTH1/BIRC2/CYFIP2/CYTH4	15
Cellular Processes	Cell motility	gga04810	Regulation of actin cytoskeleton	13/136	209/6074	0.062201	2.778	3.95843	0.000752693	0.0417745	0.0380308	SCIN/GSN/ACTB/FAM49A/PIKFYVE/ARPC2/TMSB4X/ACTN1/ARPC1B/RGCC/LIMK1/RAC2/CYFIP2	13

## Sheet: Lymphocyte
GO pathway upregulated
ONTOLOGY	ID	Description	GeneRatio	BgRatio	RichFactor	FoldEnrichment	zScore	pvalue	p.adjust	qvalue	geneID	Count
CC	GO:0098802	plasma membrane signaling receptor complex	4/65	69/11630	0.057971	10.3724	5.8537	0.000585017	0.0177474	0.0150363	CD3D/ITGAD/CD3E/ITGA6	4
CC	GO:0000118	histone deacetylase complex	3/65	34/11630	0.0882353	15.7873	6.47337	0.000881071	0.0177474	0.0150363	BRMS1L/SUDS3/SAP30L	3
CC	GO:0009897	external side of plasma membrane	5/65	136/11630	0.0367647	6.57805	4.90537	0.000956141	0.0177474	0.0150363	CD3D/ITGAD/CD244/CD3E/ITGA6	5
CC	GO:0098552	side of membrane	6/65	205/11630	0.0292683	5.23677	4.58817	0.000969488	0.0177474	0.0150363	CD3D/GNG2/ITGAD/CD244/CD3E/ITGA6	6
MF	GO:0001614	purinergic nucleotide receptor activity	3/67	19/12447	0.157895	29.3331	9.09205	0.000135816	0.00787733	0.0075771	P2RX7/GPR34/GPR171	3
Go pathway downregulated
ONTOLOGY	ID	Description	GeneRatio	BgRatio	RichFactor	FoldEnrichment	zScore	pvalue	p.adjust	qvalue	geneID	Count
BP	GO:0043087	regulation of GTPase activity	20/373	129/11733	0.155039	4.87686	8.02274	3.9795e-09	4.79928e-06	4.36907e-06	RAP1GDS1/RASGEF1A/VAV3/ARHGAP15/SIPA1L1/RASA1/DOCK9/RASA2/DOCK8/IQGAP2/MYO9A/RASA3/SYNGAP1/SEMA4D/TBC1D5/ASAP1/DOCK11/GMIP/RASGRP1/ARAP2	20
BP	GO:0048584	positive regulation of response to stimulus	30/373	334/11733	0.0898204	2.82537	6.13256	2.78716e-07	0.000143977	0.000131071	CD44/RAPGEF6/PIK3R5/MAP3K7/TNFAIP3/AKAP13/GAK/TRAF3/RAPGEF2/CRTAM/ARHGEF3/CSNK1D/ITK/CARD11/PTPRC/LIMS2/IL7R/FYN/TRAF2/CD226/FYB1/TRAF5/RNF111/IL16/PIK3R6/DAPK1/DOK1/AFAP1L2/KLHL6/TEC	30
BP	GO:0007264	small GTPase-mediated signal transduction	25/373	249/11733	0.100402	3.15821	6.23732	3.58152e-07	0.000143977	0.000131071	RAPGEF6/RASGEF1A/MADD/AKAP13/MYO9B/DOCK2/RAPGEF2/ARHGEF3/SIPA1L1/USP37/ROCK1/TAGAP/DOCK9/RASA2/DOCK8/RASA3/CYTH4/RHOH/CDC42SE2/ROCK2/RHOF/DOCK11/DOCK5/GIT2/RASGRP1	25
BP	GO:0009967	positive regulation of signal transduction	22/373	219/11733	0.100457	3.15994	5.84658	1.81011e-06	0.000363832	0.000331218	CD44/RAPGEF6/PIK3R5/MAP3K7/TNFAIP3/AKAP13/GAK/TRAF3/RAPGEF2/ARHGEF3/CSNK1D/CARD11/LIMS2/IL7R/TRAF2/CD226/TRAF5/RNF111/PIK3R6/DAPK1/DOK1/AFAP1L2	22
BP	GO:0050852	T cell receptor signaling pathway	6/373	18/11733	0.333333	10.4853	7.29735	1.33098e-05	0.00170207	0.00154949	ITK/PTPRC/FYN/CD226/FYB1/TEC	6
KEGG pathway upregulated
category	subcategory	ID	Description	GeneRatio	BgRatio	RichFactor	FoldEnrichment	zScore	pvalue	p.adjust	qvalue	geneID	Count
Cellular Processes	Cell growth and death	gga04217	Necroptosis	6/38	127/6074	0.0472441	7.5516	5.91996	0.000118385	0.00674792	0.00623077	PPIA/H2AZ2/FTH1/HMGB1/IFNGR1/H2AZ1	6
KEGG pathway downregulated
category	subcategory	ID	Description	GeneRatio	BgRatio	RichFactor	FoldEnrichment	zScore	pvalue	p.adjust	qvalue	geneID	Count
Organismal Systems	Immune system	gga04621	NOD-like receptor signaling pathway	17/194	131/6074	0.129771	4.06304	6.43723	7.09796e-07	7.66579e-05	6.12666e-05	NFKBIA/BIRC2/NFKB1/HSP90AA1/MAP3K7/JUN/TNFAIP3/TRAF3/JAK1/ITPR1/PLCB1/BCL2/TBK1/PKN2/PSTPIP1/TRAF2/TRAF5	17
Environmental Information Processing	Signal transduction	gga04310	Wnt signaling pathway	17/194	154/6074	0.11039	3.45622	5.60764	6.87375e-06	0.000340083	0.000271801	MAP3K7/JUN/MYC/TBLX1/CTBP1/NFATC2/NFATC1/CAMK2D/PRKACB/PPP3CA/PLCB1/TLE4/ROCK2/TBL1XR1/NFATC3/CAMK2G/NLK	17
Environmental Information Processing	Signal transduction	gga04010	MAPK signaling pathway	23/194	264/6074	0.0871212	2.7277	5.21311	9.44676e-06	0.000340083	0.000271801	TGFBR2/NFKB1/DUSP1/FOS/MAP3K7/JUN/MYC/BRAF/RAPGEF2/MAP3K5/RASA1/RASA2/NFATC1/MAP3K8/STMN1/PRKACB/PPP3CA/DUSP10/TRAF2/NRK/NFATC3/NLK/RASGRP1	23
Human Diseases	Infectious disease: bacterial	gga05132	Salmonella infection	20/194	233/6074	0.0858369	2.68749	4.77079	4.6464e-05	0.00125453	0.00100265	NFKBIA/BIRC2/NFKB1/HSP90AA1/FOS/MAP3K7/JUN/MYC/ELMO1/ACTB/PIK3C2A/PTPRC/PIK3CG/KLC1/CYTH4/RHOH/BCL2/ROCK2/TRAF2/PAK3	20

## Sheet: Enterocyte
GO pathway upregulated
ONTOLOGY	ID	Description	GeneRatio	BgRatio	RichFactor	FoldEnrichment	zScore	pvalue	p.adjust	qvalue	geneID	Count
BP	GO:0015849	organic acid transport	7/79	101/11733	0.0693069	10.2934	7.72271	4.95777e-06	0.00237477	0.00208226	FABP6/FABP1/RBP2/FABP3/SLC25A13/SLC51A/SLC6A6	7
BP	GO:0006869	lipid transport	7/79	137/11733	0.0510949	7.58856	6.38644	3.65306e-05	0.00531008	0.00465602	FABP6/FABP1/RBP2/FABP3/SLC51A/MTTP/APOA4	7
BP	GO:0010876	lipid localization	7/79	144/11733	0.0486111	7.21967	6.18284	5.02517e-05	0.00531008	0.00465602	FABP6/FABP1/RBP2/FABP3/SLC51A/MTTP/APOA4	7
BP	GO:0046942	carboxylic acid transport	6/79	100/11733	0.06	8.91114	6.54117	5.54288e-05	0.00531008	0.00465602	FABP6/FABP1/RBP2/FABP3/SLC25A13/SLC51A	6
MF	GO:0005504	fatty acid binding	4/85	19/12447	0.210526	30.8285	10.7892	7.26017e-06	0.00115437	0.00101642	FABP6/FABP1/RBP2/FABP3	4
Go pathway downregulated
ONTOLOGY	ID	Description	GeneRatio	BgRatio	RichFactor	FoldEnrichment	zScore	pvalue	p.adjust	qvalue	geneID	Count
BP	GO:0030029	actin filament-based process	24/259	311/11733	0.0771704	3.49591	6.70218	9.62439e-08	0.00010064	9.49711e-05	ROCK2/SHROOM3/PDE4D/EPB41L3/LMO7/BAIAP2L1/SPTBN5/DAAM2/PLEK2/MTSS1/COBL/FLNB/IQSEC1/MYO1E/ARHGAP18/ENAH/CARMIL1/SPTAN1/CNN3/PDLIM5/EFNA5/FMN1/CDC42BPB/IQGAP2	24
BP	GO:0030036	actin cytoskeleton organization	23/259	299/11733	0.0769231	3.4847	6.53867	1.91149e-07	0.00010064	9.49711e-05	ROCK2/SHROOM3/EPB41L3/LMO7/BAIAP2L1/SPTBN5/DAAM2/PLEK2/MTSS1/COBL/FLNB/IQSEC1/MYO1E/ARHGAP18/ENAH/CARMIL1/SPTAN1/CNN3/PDLIM5/EFNA5/FMN1/CDC42BPB/IQGAP2	23
CC	GO:0070161	anchoring junction	22/227	211/11630	0.104265	5.34188	8.98007	1.3434e-10	2.49872e-08	2.23428e-08	DSG2/EZR/CDH17/DST/LRRC1/SHROOM3/ITGB5/CTNNA1/EPCAM/PERPB/PEAK1/TJP2/FRMD4B/DSP/TJP1/PKP2/TSTD1/PKP4/KIF13B/AFDN/PDLIM5/PARD3	22
CC	GO:0045177	apical part of cell	7/227	53/11630	0.132075	6.76669	5.93664	7.06599e-05	0.00262855	0.00235037	EZR/SHROOM3/SLC34A2/SLC4A7/FRMD1/SLC9A3/PARD3	7
CC	GO:0016324	apical plasma membrane	6/227	45/11630	0.133333	6.83113	5.5295	0.000223062	0.00691493	0.00618313	SHROOM3/SLC34A2/SLC4A7/FRMD1/SLC9A3/PARD3	6
KEGG pathway upregulated
category	subcategory	ID	Description	GeneRatio	BgRatio	RichFactor	FoldEnrichment	zScore	pvalue	p.adjust	qvalue	geneID	Count
Organismal Systems	Endocrine system	gga03320	PPAR signaling pathway	5/48	63/6074	0.0793651	10.043	6.43897	0.000124156	0.0093117	0.00836419	FABP6/PCK1/FABP1/FABP3/SLC27A2	5
Organismal Systems	Digestive system	gga04977	Vitamin digestion and absorption	3/48	26/6074	0.115385	14.601	6.20238	0.00106005	0.0397519	0.035707	RBP2/TCN2/APOA4	3
Metabolism	Xenobiotics biodegradation and metabolism	gga00982	Drug metabolism - cytochrome P450	3/48	35/6074	0.0857143	10.8464	5.2136	0.00253876	0.0461784	0.0414795	MGST3/MGST2/UGT1A1	3
Metabolism	Xenobiotics biodegradation and metabolism	gga00980	Metabolism of xenobiotics by cytochrome P450	3/48	36/6074	0.0833333	10.5451	5.12619	0.00275428	0.0461784	0.0414795	MGST3/MGST2/UGT1A1	3
Cellular Processes	Cell growth and death	gga04217	Necroptosis	5/48	127/6074	0.0393701	4.98196	4.04722	0.00307856	0.0461784	0.0414795	PPIA/IFNGR1/JAK1/FTH1/H2AZ2	5
KEGG pathway downregulated
category	subcategory	ID	Description	GeneRatio	BgRatio	RichFactor	FoldEnrichment	zScore	pvalue	p.adjust	qvalue	geneID	Count
		gga04517	IgSF CAM signaling	20/141	267/6074	0.0749064	3.22682	5.73639	2.83522e-06	0.000337391	0.000331273	PTPRF/EZR/PRKCA/CADM1/EPB41L3/LMO7/FOXO1/APP/SPTBN5/RAPGEF6/MTSS1/PRKCI/CD2AP/TJP2/TRIO/TJP1/SPTAN1/TSTD1/AFDN/PARD3	20
Cellular Processes	Cellular community - eukaryotes	gga04520	Adherens junction	9/141	91/6074	0.0989011	4.26046	4.83075	0.000235994	0.0140417	0.013787	PTPRF/ROCK2/CTNNA1/LMO7/TCF7L2/TJP1/AFDN/PTPRJ/PARD3	9

## Sheet: Macrophage
GO pathway upregulated
ONTOLOGY	ID	Description	GeneRatio	BgRatio	RichFactor	FoldEnrichment	zScore	pvalue	p.adjust	qvalue	geneID	Count
MF	GO:0004115	3',5'-cyclic-AMP phosphodiesterase activity	4/118	10/12447	0.4	42.1932	12.7485	1.54254e-06	0.00029154	0.000267915	PDE4B/PDE4D/PDE3B/PDE7B	17
BP	GO:0032922	circadian regulation of gene expression	3/118	17/11733	0.176471	17.5469	6.88126	0.000608377	0.0141514	0.0117101	RAI1/ID2/BHLHE40	10
BP	GO:0030593	neutrophil chemotaxis	4/118	26/11733	0.153846	15.2973	7.35587	0.000122482	0.00678363	0.00561335	CCL4/CCL26/LGALS3/IL8L2	13
BP	GO:0050851	antigen receptor-mediated signaling pathway	4/118	29/11733	0.137931	13.7148	6.90969	0.00019011	0.00855495	0.0070791	KLHL6/FYN/PTPRC/PTPN22	10
BP	GO:1990266	neutrophil migration	4/118	29/11733	0.137931	13.7148	6.90969	0.00019011	0.00855495	0.0070791	CCL4/CCL26/LGALS3/IL8L2	10
Go pathway downregulated
ONTOLOGY	ID	Description	GeneRatio	BgRatio	RichFactor	FoldEnrichment	zScore	pvalue	p.adjust	qvalue	geneID	Count
BP	GO:1902531	regulation of intracellular signal transduction	22/235	344/11733	0.0639535	3.19305	5.90192	1.54597e-06	0.00148259	0.00127258	ARHGAP18/BANK1/CD74/DUSP5/GIT2/PAK3/SEMA7A/GPR18/CHN2/RALGAPA2/TRAF5/PDE8A/AKAP13/TRAF3/NET1/RAPGEF2/GPR137B/LPAR6/SIPA1L2/CYTH4/RASSF2/DUSP10	22
BP	GO:0030036	actin cytoskeleton organization	19/235	299/11733	0.0635452	3.17266	5.44048	9.00968e-06	0.00432014	0.00370819	CSRP2/ARHGAP18/MTSS1/GSN/MARCKS/PAK3/LCP1/C9ORF58/TMSB15B/EPB41L3/ELMO1/FAM49A/COTL1/ARPC2/SPECC1/TMSB4X/LIMD2/SCIN/SETD3	19
BP	GO:0030029	actin filament-based process	19/235	311/11733	0.0610932	3.05024	5.2387	1.57291e-05	0.00468508	0.00402144	CSRP2/ARHGAP18/MTSS1/GSN/MARCKS/PAK3/LCP1/C9ORF58/TMSB15B/EPB41L3/ELMO1/FAM49A/COTL1/ARPC2/SPECC1/TMSB4X/LIMD2/SCIN/SETD3	19
BP	GO:0050790	regulation of catalytic activity	20/235	353/11733	0.0566572	2.82876	4.98749	2.79245e-05	0.00535593	0.00459726	TIAM1/FLT3/FGD6/CD74/ARHGAP22/CCNG2/PKIG/CCND1/RASGRP3/CHN2/RALGAPA2/TRIB2/PKIB/RAP1GDS1/PLXNC1/PPM1E/SIPA1L2/RASSF2/SH3BP5/DUSP10	20
BP	GO:0043549	regulation of kinase activity	11/235	139/11733	0.0791367	3.95111	5.00363	0.000108203	0.00980375	0.00841505	FLT3/CD74/CCNG2/PKIG/CCND1/TRIB2/PKIB/PPM1E/RASSF2/SH3BP5/DUSP10	11
KEGG pathway downregulated
category	subcategory	ID	Description	GeneRatio	BgRatio	RichFactor	FoldEnrichment	zScore	pvalue	p.adjust	qvalue	geneID	Count
Human Diseases	Infectious disease: viral	gga05164	MHC Class II Antigen Presentation	12/120	139/6074	0.0863309	4.36978	5.70541	1.63295e-05	0.0012275	0.00098886	PIK3CB/CIITA/IL18/JAK1/BLB1/ACTB/NFKBIA/TRAF3/IRF7/PRKCB/DMA/CDK6	12
Cellular Processes	Transport and catabolism	gga04148	Efferocytosis	12/120	145/6074	0.0827586	4.18897	5.51736	2.50511e-05	0.0012275	0.00098886	PLA2G15/NFATC3/DUSP5/HAVCR1/PTK2/SGK1/GPR132/ELMO1/CAMK2D/TIMD4/LIPA/PTGER4	12
Human Diseases	Infectious disease: bacterial	gga05132	Salmonella infection	14/120	233/6074	0.0600858	3.04134	4.51064	0.000180505	0.00587037	0.00472908	KIF5C/PIK3CB/HSP90AA1/IL18/PAK3/ACTB/NFKBIA/ELMO1/JUN/ARPC2/FOS/RHOH/CYTH4/TUBB6	14
Organismal Systems	Immune system	gga04621	NOD-like receptor signaling pathway	10/120	131/6074	0.0763359	3.86387	4.70407	0.000239607	0.00587037	0.00472908	HSP90AA1/PLCB2/IL18/JAK1/ANTXR2/NFKBIA/TRAF5/JUN/TRAF3/IRF7	10
		gga04517	IgSF CAM signaling	14/120	267/6074	0.0524345	2.65406	3.9239	0.000725743	0.0131083	0.0105599	CADM1/MTSS1/PIK3CB/PTK2/PAK3/CASK/ACTB/EPB41L3/ARPC2/RAPGEF2/INPP5D/RDX/PRKCB/TUBB6	14
