# Supplementary material for: Single-cell transcriptomic profiling reveals innate-like cytotoxic intraepithelial lymphocyte expansion during Salmonella Enteritidis infection in chickens
Source: Front Immunol. 2026 Jun 3;17:1842283. doi: 10.3389/fimmu.2026.1842283 (PMC13271962; doi:10.3389/fimmu.2026.1842283)
Supplement: Supplementary file 13 [file Table4.xlsx]

## Sheet: Progenitor T 
GO pathway upregulated
ONTOLOGY	ID	Description	GeneRatio	BgRatio	RichFactor	FoldEnrichment	zScore	pvalue	p.adjust	qvalue	geneID	Count
CC	GO:0000118	histone deacetylase complex	9/437	34/11630	0.264706	7.04469	6.97426	3.12236e-06	0.000811813	0.000716499	CHD4/SAP30L/BRMS1L/TRERF1/SUDS3/RBBP4/KDM3B/MTA1/PHF12	9
CC	GO:0000785	chromatin	21/437	215/11630	0.0976744	2.59944	4.67721	5.93714e-05	0.00771828	0.00681208	AKIRIN2/CHD4/H2AZ2/BRD2/BRMS1L/BPTF/DPF3/PHF20/INO80/BRD4/KANSL1/SUDS3/RBBP4/KDM3B/MTA1/SGF29/ARID2/JADE2/H2AZ1/PHF12/ESCO1	21
MF	GO:0019899	enzyme binding	32/468	365/12447	0.0876712	2.33172	5.10407	7.52548e-06	0.00205008	0.00190769	UBA52/FANCD2/UBB/RALBP1/SYTL3/FAM49A/CDC42SE2/SUMO2/ROCK1/NBEAL2/CCDC50/ROCK2/CDK5RAP2/BRMS1L/PDE4D/PKN2/CDC37/MAPK8IP3/DOCK2/LAG3/KANSL1/SUDS3/RB1CC1/MTA1/STRN/FMNL1/CACYBP/TRIP11/SYTL1/CBL/ARIH1/PPP6R3	32
MF	GO:0031386	protein tag activity	5/468	10/12447	0.5	13.2981	7.68966	1.58511e-05	0.00205008	0.00190769	UBA52/URM1/UBL5/UBB/SUMO2	5
MF	GO:0141047	molecular tag activity	5/468	10/12447	0.5	13.2981	7.68966	1.58511e-05	0.00205008	0.00190769	UBA52/URM1/UBL5/UBB/SUMO2	5
GO pathway downregulated
ONTOLOGY	ID	Description	GeneRatio	BgRatio	RichFactor	FoldEnrichment	zScore	pvalue	p.adjust	qvalue	geneID	Count
BP	GO:0016071	mRNA metabolic process	61/914	301/11733	0.202658	2.60151	8.18123	2.3827e-12	3.67651e-09	3.35836e-09	SRSF7/SRSF3/PAN3/HNRNPLL/LUC7L2/SNRPN/YTHDF1/DKC1/RBM17/THOC2/PTBP1/U2AF1/PUM2/AQR/EDC3/PUF60/SMG1/THOC7/UPF1/PRPF3/FXR1/SCAF11/PRPF8/ZC3H12D/CNOT6L/HNRNPKL/SYNCRIP/RNPS1/SRSF7L/RBBP6/TDRD3/SF3B3/TIA1/FMR1/YTHDF3/PTBP2/CLNS1A/SMG6/PELO/SRPK1/TRA2B/IK/CDC40/PRPF40A/BUD31/CDC5L/SF3B4/SF3A1/LUC7L3/SF3B1/SRRM1/RBM25/RBM26/PUM1/DDX5/SLTM/CPSF6/HNRNPU/UPF3B/RBMXL1/CELF1	61
BP	GO:0006413	translational initiation	16/914	52/11733	0.307692	3.94984	6.1962	1.15157e-06	0.000222108	0.000202888	EIF3F/EIF3L/EIF3M/EIF3B/PAIP1/EIF3E/EIF4E/EIF1AX/EIF3A/EIF3I/EIF4EBP3/ABCE1/EIF4A2/EIF5/EIF2S3/EIF3D	16
BP	GO:0009057	macromolecule catabolic process	62/914	466/11733	0.133047	1.70792	4.53254	1.95862e-05	0.0027474	0.00250965	OTUD7A/PAN3/PARK2/OTUD7B/YTHDF1/PSME3/FBXO11/DIS3L2/UCHL5/UBE2K/RNF111/FHIT/VCP/PSMD4/ANKIB1/UBE3A/PUM2/EDC3/SMG1/RAD23A/ITCH/PSMB4/UPF1/SPOP/EDEM1/FXR1/ZC3H12D/CNOT6L/UBR3/SYNCRIP/UBE2D2/SPOPL/RBBP6/RFWD2/PSMD14/PSMA5/TIA1/FMR1/YTHDF3/CUL3/SMG6/WDR26/TNFRSF1B/PSMB7/PELO/CUL4A/PSMC1/UBR1/CUL5/UBE2G1/UBE2B/TNFAIP3/UCHL3/PSME4/PUM1/UBE3C/HNRNPU/UPF3B/PSME1/PSMB1/HERPUD1/LGMN	62
BP	GO:0006913	nucleocytoplasmic transport	21/914	101/11733	0.207921	2.66908	4.89638	2.67742e-05	0.00317789	0.00290289	EIF6/ALYREF/FAM53A/THOC2/KPNA1/THOC7/MCM3AP/NUP153/PHAX/RAN/IWS1/ABCE1/RANGAP1/XPO6/DDX19/ANP32A/TPR/IPO7/KPNA4/XPO1/PTTG1IP	21
BP	GO:0006325	chromatin organization	25/914	136/11733	0.183824	2.35974	4.63573	4.37702e-05	0.00450249	0.00411286	SATB1/KDM4C/HDAC4/JARID2/FAM172A/MORF4L2/KAT6B/H2AFYMACROH2A1/ARID1B/HDAC9/PPHLN1/BAZ1B/HMGN5/HMGN4/MTF2/KDM5B/CHD2/DOT1L/SMARCA1/HNRNPU/KAT6A/ZNFX1/KDM4B/PBRM1/ARID1A	25
KEGG pathway upregulated
category	subcategory	ID	Description	GeneRatio	BgRatio	RichFactor	FoldEnrichment	zScore	pvalue	p.adjust	qvalue	geneID	Count
Organismal Systems	Immune system	gga04625	C-type lectin receptor signaling pathway	12/261	87/6074	0.137931	3.20994	4.39902	0.000306665	0.0389465	0.0358314	FCER1G/CALM1/EGR3/KSR1/NFATC1/ARHGEF12/PIK3R1/MDM2/STAT1/AKT1/PLK3/PPP3CA	12
Cellular Processes	Transport and catabolism	gga04140	Autophagy - animal	16/261	154/6074	0.103896	2.41787	3.77623	0.000874407	0.0433223	0.0398572	UBA52/UBB/PRKACB/HMGB1/PIK3R1/RAB1B/TAX1BP1/DAPK2/CFLAR/EIF2AK4/MTOR/OPTN/RB1CC1/AKT1/BNIP3/PRKCQ	16
Cellular Processes	Cell growth and death	gga04217	Necroptosis	14/261	127/6074	0.110236	2.56542	3.77751	0.00102336	0.0433223	0.0398572	PPIA/IFNGR1/GLUD2/H2AZ2/HMGB1/IFNAR2/IFNAR1/FTH1/CFLAR/JAK3/STAT1/STAT4/H2AZ1/CHMP5	14
KEGG pathway downregulated
category	subcategory	ID	Description	GeneRatio	BgRatio	RichFactor	FoldEnrichment	zScore	pvalue	p.adjust	qvalue	geneID	Count
Human Diseases	Infectious disease: bacterial	gga05132	Salmonella infection	42/570	233/6074	0.180258	1.92085	4.61236	2.0918e-05	0.000441484	0.000363159	LEF1/PIK3C2A/ACTB/HSP90AA1/JUN/GAPDH/ACTG1/MYC/EXOC2/ARPC1B/HSP90AB1/TCF7/RHOA/KPNA1/FOS/HSP90B1/BIRC2/KIF5B/NFKBIA/MYL12B/CYCS/TAB3/BCL2/ACTR3/RHOH/RAB5A/CASP3/ARPC2/RAB7A/PIK3CG/CYTH4/TRAF2/ARF1/CHUK/MAP3K7/KPNA4/CDC42/ARPC5/TAB2/EXOC4/MAPK3/MYL12A	42	Yes
Organismal Systems	Immune system	gga04621	NOD-like receptor signaling pathway	25/570	131/6074	0.19084	2.03361	3.8485	0.00040968	0.00562378	0.00462605	ITPR2/HSP90AA1/JUN/JAK1/NFKBIB/HSP90AB1/ITPR1/RHOA/SUGT1/BIRC2/NFKBIA/TAB3/ANTXR2/BCL2/ERBIN/DNM1L/TRAF2/GBP4L/YWHAE/TNFAIP3/CHUK/MAP3K7/VDAC2/TAB2/MAPK3	25	Yes
Environmental Information Processing	Signal transduction	gga04330	Notch signaling pathway	14/570	58/6074	0.241379	2.57217	3.87133	0.000722317	0.00908915	0.00747661	HES1/NRARP/CTBP1/RBPJ/MAML3/ITCH/NOTCH2/TLE4/HDAC2/CTBPL/HDAC1/SPEN/CREBBP/EP300	14	Yes
Human Diseases	Infectious disease: viral	gga05168_ch	TNF/NF-κB mediated immune activation	26/570	145/6074	0.17931	1.91076	3.57187	0.00085408	0.00992047	0.00816044	MHCY11/SRSF7/SRSF3/PDIA3/JAK1/ALYREF/BIRC2/NFKBIA/CYCS/POU2F1/BCL2/CASP3/SRSF7L/TAPBP/BF2/SRSF1/PPP1CB/SRSF5A/TRAF2/SRPK1/PPP1CC/BF1/CHUK/MAP3K7/TAB2/PPP1CA	26	Yes
Cellular Processes	Cell growth and death	gga04210	Apoptosis	21/570	125/6074	0.168	1.79023	2.87268	0.00578234	0.0436567	0.0359114	ACTB/ITPR2/JUN/ATF4/MAP3K5/ACTG1/LMNB2/PARP4/EIF2AK3/PARP1/ITPR1/FOS/BIRC2/NFKBIA/CYCS/BCL2/CASP3/TRAF2/CHUK/MAPK3/CTSD	21	Yes

## Sheet:  Stem-like Trm
GO pathway upregulated
ONTOLOGY	ID	Description	GeneRatio	BgRatio	RichFactor	FoldEnrichment	zScore	pvalue	p.adjust	qvalue	geneID	Count
BP	GO:0016071	mRNA metabolic process	24/188	301/11733	0.0797342	4.97618	8.91776	7.95104e-11	7.57734e-08	7.0555e-08	DDX46/PRPF4B/TNRC6C/PAXBP1/RBM25/RBBP6/HNRNPM/PUM1/LUC7L/SLTM/FAM179B/SAFB/DDX17/CWC22/THOC2/SUPT6H/TIA1/MYEF2/TIAL1/SRPK1/CARHSP1/CPSF6/CDC5L/HNRNPU	24
BP	GO:0043488	regulation of mRNA stability	8/188	62/11733	0.129032	8.05285	7.10517	6.04215e-06	0.00108437	0.00100969	TNRC6C/HNRNPM/PUM1/TIA1/MYEF2/TIAL1/CARHSP1/HNRNPU	8
BP	GO:0009894	regulation of catabolic process	13/188	185/11733	0.0702703	4.38554	5.92281	8.49241e-06	0.00115618	0.00107656	N4BP1/MTOR/TNRC6C/HNRNPM/PUM1/USP10/CLEC16A/TIA1/MYEF2/TIAL1/CARHSP1/DNAJB6/HNRNPU	13
BP	GO:0045944	positive regulation of transcription by RNA polymerase II	12/188	170/11733	0.0705882	4.40538	5.7072	1.81797e-05	0.00157502	0.00146655	PTMA/BCL11B/LPIN2/TET1/PAXBP1/SSBP3/CREBBP/BRD4/SREBF2/SUPT6H/THRAP3/HNRNPU	12
BP	GO:0009892	negative regulation of metabolic process	19/188	468/11733	0.0405983	2.53372	4.32088	0.000183151	0.0123311	0.0114818	DNMT3A/PTPN22/N4BP1/NCK1/MTOR/TNRC6C/ATXN1/CHD4/HNRNPM/PUM1/NCOR2/TRERF1/TIA1/FAM172A/MYEF2/UBASH3B/TIAL1/CARHSP1/HNRNPU	19
GO pathway downregulated
ONTOLOGY	ID	Description	GeneRatio	BgRatio	RichFactor	FoldEnrichment	zScore	pvalue	p.adjust	qvalue	geneID	Count
BP	GO:0007264	small GTPase-mediated signal transduction	22/326	249/11733	0.0883534	3.17991	5.87761	1.66966e-06	0.00174813	0.00165033	MADD/USP37/RAPGEF2/RASGEF1A/SIPA1L1/GNA13/RHOA/TAGAP/RAPGEF6/RASA3/DOCK11/DOCK2/RHOH/ROCK1/AKAP13/RHOF/RAP1A/MYO9B/RALGAPA1/CDC42SE2/CDC42/P2RY8	22
CC	GO:0036464	cytoplasmic ribonucleoprotein granule	10/306	68/11630	0.147059	5.5892	6.23888	1.03317e-05	0.00219032	0.00207721	PAN3/PNRC1/ZC3H12D/EIF4A2/LSM14A/ROCK1/FXR1/DDX3X/HELZ/TNRC6B	10
MF	GO:0004674	protein serine/threonine kinase activity	23/354	265/12447	0.0867925	3.05171	5.77603	2.00423e-06	0.000394832	0.000357596	TGFBR2/SLK/MARK3/HIPK3/MAP3K7/PRKD1/GAK/MAP3K5/BRSK1/SNRK/SIK1/PRKCE/ROCK1/ACVR2A/WNK1/CSNK1A1/CAMK2D/PKN2/PAK3/MAPK3/DAPK1/DYRK1A/PDPK1	23
MF	GO:0008135	translation factor activity, RNA binding	9/354	63/12447	0.142857	5.023	5.47696	6.71004e-05	0.00660939	0.00598606	EEF1A1/EEF1G/EEF1D/EIF3E/EEF2/EIF3H/EIF4A2/EIF3A/EIF5	9
MF	GO:0180051	translation factor activity	9/354	63/12447	0.142857	5.023	5.47696	6.71004e-05	0.00660939	0.00598606	EEF1A1/EEF1G/EEF1D/EIF3E/EEF2/EIF3H/EIF4A2/EIF3A/EIF5	9
KEGG pathway upregulated
category	subcategory	ID	Description	GeneRatio	BgRatio	RichFactor	FoldEnrichment	zScore	pvalue	p.adjust	qvalue	geneID	Count
Genetic Information Processing	Translation	gga03015	mRNA surveillance pathway	12/208	75/6074	0.16	4.67231	6.02549	7.38987e-06	0.000953293	0.000894563	DAZAP1/PPP2R2D/UPF2/GSPT2/MSI2/UPF3B/SMG6/MAGOH/PPP2R5E/PNN/DDX19/SMG7	12
Genetic Information Processing	Transcription	gga03040	Spliceosome	18/208	169/6074	0.106509	3.11026	5.23881	1.60602e-05	0.00103588	0.000972063	HNRNPA3/SNRPE/SNRPD1/SNRPD3/HNRNPU/HNRNPM/CDC5L/TRA2A/SNW1/U2SURP/SMNDC1/SRSF6/MAGOH/SF3A1/SF3B4/HNRNPK/SRSF7/PUF60	18
Genetic Information Processing	Chromosome	gga03083	Polycomb repressive complex	10/208	72/6074	0.138889	4.05582	4.91144	0.000149609	0.00643317	0.00603684	BCOR/CREBBP/EP300/RYBP/AEBP2/YY2/ASXL2/UBE2D2/RBBP4/SKP1	10
		gga04517	IgSF CAM signaling	21/208	267/6074	0.0786517	2.29678	4.08045	0.000286399	0.00923638	0.00866735	MYL6/NCK1/CD226/CSK/PAK2/PRKCQ/SPTBN1/MYH9/FOXO1/GRB2/PLCG1/CASK/EPB41L2/CD28/ARPC4/PRKCB/ITGA4/TUBA1A/JAML/ITGB2/RAP1B	21
Genetic Information Processing	Folding, sorting and degradation	gga04141	Protein processing in endoplasmic reticulum	14/208	155/6074	0.0903226	2.63759	3.88875	0.000798411	0.020599	0.01933	DAD1/CALR/SEC62/ATXN3/PDIA4/HSP90AB1/DNAJC3/DNAJC1/UBE2G2/MAN1A1/UBE2D2/DNAJA1/SKP1/SAR1A	14
KEGG pathway downregulated
category	subcategory	ID	Description	GeneRatio	BgRatio	RichFactor	FoldEnrichment	zScore	pvalue	p.adjust	qvalue	geneID	Count
		gga04517	IgSF CAM signaling	28/186	267/6074	0.104869	3.42459	7.20099	6.8363e-09	7.24648e-07	5.25316e-07	ACTB/RAPGEF2/CRTAM/ACTG1/VAV3/ARF6/RHOA/RAPGEF6/ARPC2/MBP/CD48/PIK3R1/ARPC3/DOK1/RASA1/RAP1A/EPB41L2/PAK3/MAPK3/CD226/FOXO1/ITGB2/ACTN1/RDX/PDPK1/CDC42/PLCG2/CASK	28
Cellular Processes	Cell motility	gga04810	Regulation of actin cytoskeleton	24/186	209/6074	0.114833	3.74996	7.19018	1.55498e-08	8.24139e-07	5.9744e-07	ACTB/FAM49B/SCIN/ACTG1/VAV3/GNA13/RHOA/IQGAP2/ARPC2/RRAS/PPP1R12A/PIK3R1/ARPC3/ROCK1/FAM49A/PAK3/DIAPH2/MAPK3/FGD3/ITGB2/BRAF/ACTN1/RDX/CDC42	24
Organismal Systems	Immune system	gga04625	C-type lectin receptor signaling pathway	14/186	87/6074	0.16092	5.25497	7.10438	2.98174e-07	1.05355e-05	7.63744e-06	NFKBIA/CBLB/RHOA/CALM2/ITPR2/JUN/NFATC2/NFKB1/RRAS/PIK3R1/PPP3CB/MAPK3/IRF1/PLCG2	14
Human Diseases	Infectious disease: bacterial	gga05132	Salmonella infection	21/186	233/6074	0.0901288	2.94324	5.37569	7.30976e-06	0.000154967	0.000112339	HSP90AA1/ACTB/NFKBIA/ACTG1/GAPDH/ARF6/RHOA/FOS/PIK3CG/MAP3K7/JUN/ARPC2/NFKB1/DYNC1H1/ARPC3/RHOH/HSP90B1/PAK3/ELMO1/MAPK3/CDC42	21
Organismal Systems	Immune system	gga04621	NOD-like receptor signaling pathway	13/186	131/6074	0.0992366	3.24066	4.60769	0.00016784	0.0017791	0.00128972	HSP90AA1/NFKBIA/TNFAIP3/RHOA/JAK1/MAP3K7/TRAF3/ITPR2/JUN/NFKB1/PKN2/MAPK3/ERBIN	13

## Sheet: Activated CD8+ Trm 
GO pathway upregulated
BP	GO:0016579	protein deubiquitination	11/363	79/11733	0.139241	4.50058	5.57795	2.92855e-05	0.00174634	0.00164842	ATXN3/USP15/USP10/DESI2/ZRANB1/USP8/USP47/PSMD14/USP22/OTUD7A/USP33	11
BP	GO:0050852	T cell receptor signaling pathway	5/363	18/11733	0.277778	8.97842	6.05259	0.000169378	0.00738098	0.00696713	CD226/UBASH3A/THEMIS/TRAT1/CD28	5
BP	GO:0006325	chromatin organization	13/363	136/11733	0.0955882	3.08963	4.37951	0.00029914	0.0125528	0.011849	CHD4/BRD4/BRD2/SUPT6H/HNRNPU/NPM1/FAM208A/SATB1/HDAC7/NAP1L1/HMGN1/HMGN5/SUPT4H1	13
BP	GO:0022618	protein-RNA complex assembly	10/363	87/11733	0.114943	3.71521	4.54186	0.000341094	0.0138021	0.0130283	SNRPE/SNRPD1/SNRPD3/PTGES3/LUC7L/SFSWAP/SRSF6/SCAF11/GLTSCR2/PUF60	10
BP	GO:0006457	protein folding	12/363	124/11733	0.0967742	3.12797	4.25635	0.00045309	0.0165597	0.0156312	PFDN6/PPIA/CALR/PTGES3/DNAJB6/PDIA4/HSP90AB1/CCT3/DNAJC3/AHSA2/CCT4/DNAJA1	12
GO pathway downregulated
ONTOLOGY	ID	Description	GeneRatio	BgRatio	RichFactor	FoldEnrichment	zScore	pvalue	p.adjust	qvalue	geneID	Count
BP	GO:0007264	small GTPase-mediated signal transduction	30/564	249/11733	0.120482	2.50641	5.39901	3.14356e-06	0.00246582	0.00223981	MADD/RHOA/RASGEF1A/RHOF/USP37/ARHGAP17/ROCK1/GNA13/DOCK2/RAPGEF6/RAC2/DOCK9/KSR1/DOCK5/MYO9B/GIT2/ROCK2/SIPA1L1/CDC42SE1/RALGAPA1/AKAP13/RASA2/DOCK11/RHOG2/DOCK8/ARHGDIB/GBF1/CDC42SE2/P2RY8/RHOH	30
BP	GO:1903311	regulation of mRNA metabolic process	18/564	108/11733	0.166667	3.4672	5.78813	3.50259e-06	0.00246582	0.00223981	SON/ZC3H12D/TNRC6B/PAN3/FXR1/SAFB/TIA1/FAM46A/PUM2/YTHDC1/RBMXL1/HNRNPKL/CNOT2/CNOT6L/TIAL1/SRPK2/CNOT6/SRPK1	18
BP	GO:0043087	regulation of GTPase activity	19/564	129/11733	0.147287	3.06404	5.29696	1.22076e-05	0.00440822	0.00400418	RAP1GDS1/VAV3/RASGEF1A/ARHGAP17/CCL5/SYNGAP1/SEMA4D/MYO9A/DOCK9/RASA1/IQGAP3/TBC1D5/TBC1D15/SIPA1L1/RALGAPA1/RASA2/DOCK11/DOCK8/NF1	19
BP	GO:0070534	protein K63-linked ubiquitination	6/564	13/11733	0.461538	9.60147	6.97267	1.54325e-05	0.00440822	0.00400418	PTPN22/TRAF2/TRAF5/TRAF3/HECTD1/UBE2V2	6
BP	GO:0048585	negative regulation of response to stimulus	26/564	263/11733	0.0988593	2.05659	3.89422	0.000387724	0.0202316	0.0183772	CBLB/PTPN22/CST7/PDE3B/PDE4D/HERPUD1/SEMA4D/DUSP1/UBASH3B/PTGER4/BCL2/PPM1B/ERRFI1/TNFRSF1B/GRAMD4/PPM1A/RASA2/LEMD3/HYOU1/CFLAR/SKI/TLE4/SKIL/NLRC3/CSNK1A1/RFFL	26
KEGG pathway downregulated
category	subcategory	ID	Description	GeneRatio	BgRatio	RichFactor	FoldEnrichment	zScore	pvalue	p.adjust	qvalue	geneID	Count	Keep
Human Diseases	Infectious disease: bacterial	gga05132	Salmonella infection	36/342	233/6074	0.154506	2.74407	6.63071	1.88185e-08	2.37113e-06	1.76299e-06	RHOA/HSP90AA1/MYC/ARPC1B/HSP90B1/PIK3C2A/TRAF2/ARPC5/KIF5B/PIK3CG/MYL12A/MAP3K7/ARF6/DYNC1LI2/MYL12B/BCL2/ROCK2/NFKB1/AKT1/RAB7A/MAPK3/KPNA1/KPNA4/ARPC3/PAK3/GCC2/ACTR3/NFKBIA/RHOG2/BAK1/RAF1/KLC1/ACBD3/BIRC2/EXOC2/RHOH	36	Yes
Cellular Processes	Cell growth and death	gga04218	Cellular senescence	26/342	148/6074	0.175676	3.12004	6.37758	1.49314e-07	9.40677e-06	6.99418e-06	SLC25A6/PIK3R1/MYC/HIPK3/SLC25A5/TGFBR2/SMAD2/PPP3CA/ZFP36L2/PPP1CB/NFKB1/RRAS/VDAC2/AKT1/MAPK3/RAD50/CCND1/NFATC2/PPP1CC/ITPR1/CDK6/RAF1/NFATC1/NFATC3/PPP3CB/FBXW11	26	Yes
Human Diseases	Infectious disease: viral	gga05168_ch	Interferon and NF-κB mediated immuneactivation	24/342	145/6074	0.165517	2.93962	5.77394	1.40828e-06	5.91478e-05	4.39779e-05	PIK3R1/CCL5/IFNGR1/TRAF2/TRAF5/MAP3K7/PPP1CB/SRSF1/BCL2/SRSF7L/NFKB1/AKT1/JAK2/TRAF3/JAK1/SRSF5A/PPP1CC/NFKBIA/IFNAR1/BAK1/SRSF5/TBK1/BIRC2/SRPK1	24	Yes
Organismal Systems	Immune system	gga04625	C-type lectin receptor signaling pathway	17/342	87/6074	0.195402	3.47039	5.66868	5.11433e-06	0.000107401	7.98553e-05	RHOA/CBLB/PIK3R1/PLCG2/PPP3CA/KSR1/NFKB1/RRAS/AKT1/MAPK3/NFATC2/NFKBIA/ITPR1/RAF1/NFATC1/NFATC3/PPP3CB	17	Yes
Organismal Systems	Immune system	gga04621	NOD-like receptor signaling pathway	21/342	131/6074	0.160305	2.84706	5.22006	1.09172e-05	0.000196509	0.000146109	RHOA/HSP90AA1/CCL5/MAP1LC3B/TRAF2/TRAF5/MAP3K7/BCL2/ERBIN/NFKB1/VDAC2/MAPK3/TRAF3/JAK1/PSTPIP1/NFKBIA/IFNAR1/ITPR1/TBK1/BIRC2/TNFAIP3	21	Yes

## Sheet: Innate-like CTL
GO pathway upregulated
BP	GO:0006119	oxidative phosphorylation	16/361	43/11733	0.372093	12.0935	12.9843	5.77608e-14	7.02371e-11	6.51177e-11	COX6C/COX5B/COX6A1/COX4I1/UQCRHL/CYCS/COX7A2/COX5A/NDUFB9/ATP5J2/COX7C/ATP5O/UQCRFS1/SDHD/COX7B/ATP5B	16
BP	GO:0046034	ATP metabolic process	10/361	49/11733	0.204082	6.63294	7.03977	1.89184e-06	0.000127804	0.000118489	ATP5L/ATP5D/ATP5G3/ATP5G2/ATP5H/ATP5J2/ATP5O/PKLR/ATP5PB/ATP5B	10
BP	GO:0032418	lysosome localization	5/361	11/11733	0.454545	14.7734	8.14248	1.06359e-05	0.000615869	0.000570979	SYK/FES/C12orf4/FER/TMEM106B	5
BP	GO:0001775	cell activation	11/361	122/11733	0.0901639	2.93045	3.81879	0.00133322	0.0359121	0.0332946	CD3D/SYK/CST7/FES/C12orf4/UBASH3B/CD244/CD48/FER/PAG1/CD3E	11
BP	GO:0002443	leukocyte mediated immunity	6/361	41/11733	0.146341	4.7563	4.29269	0.00147161	0.0372808	0.0345635	SYK/IL2RB/PRF1/FES/C12orf4/FER	6
GO pathway downregulated
ONTOLOGY	ID	Description	GeneRatio	BgRatio	RichFactor	FoldEnrichment	zScore	pvalue	p.adjust	qvalue	geneID	Count
BP	GO:0051254	positive regulation of RNA metabolic process	23/293	291/11733	0.0790378	3.16502	5.985	1.05283e-06	0.00109811	0.0010351	BCL11B/NCOA3/NPM1/SSBP3/ATAD2B/ARID1B/NCOA1/PAN3/MEF2A/CNOT1/CDK13/CNOT6L/TNRC6C/NCOA2/LPIN2/TNRC6B/THRAP3/TET2/TET1/RBMXL1/SMARCA2/AKIRIN2/TRA2B	23
BP	GO:0006338	chromatin remodeling	13/293	110/11733	0.118182	4.73252	6.29428	3.41364e-06	0.00118681	0.00111871	NPM1/SATB1/BAZ1A/ARID1B/JARID2/NAP1L4/DOT1L/CHD2/KAT6A/KDM4C/SMARCA2/INO80/KDM4B	13
BP	GO:0010557	positive regulation of macromolecule biosynthetic process	21/293	340/11733	0.0617647	2.47333	4.41191	0.000125287	0.0163343	0.0153972	BCL11B/NCOA3/CD226/NPM1/SSBP3/ATAD2B/ARID1B/NCOA1/NCK1/MEF2A/FXR1/CDK13/NCOA2/LPIN2/THRAP3/TET2/TET1/RBMXL1/SMARCA2/AKIRIN2/TRA2B	21
BP	GO:0009891	positive regulation of biosynthetic process	21/293	346/11733	0.0606936	2.43044	4.32225	0.00015982	0.0185213	0.0174587	BCL11B/NCOA3/CD226/NPM1/SSBP3/ATAD2B/ARID1B/NCOA1/NCK1/MEF2A/FXR1/CDK13/NCOA2/LPIN2/THRAP3/TET2/TET1/RBMXL1/SMARCA2/AKIRIN2/TRA2B	21
BP	GO:0006414	translational elongation	5/293	23/11733	0.217391	8.7053	5.91945	0.000218199	0.0227581	0.0214524	EEF1D/RACK1/EEF1B2/EEF1A1/EEF2	5
KEGG pathway upregulated
category	subcategory	ID	Description	GeneRatio	BgRatio	RichFactor	FoldEnrichment	zScore	pvalue	p.adjust	qvalue	geneID	Count
		gga04625	C-type lectin receptor signaling pathway	15/225	87/6074	0.172414	4.65441	6.73324	5.22419e-07	3.03003e-05	2.47462e-05	FCER1G/SYK/PIK3R1/MRAS/PIK3CB/CALM1/PLCG2/PPP3R1/MAPKAPK2/PLK3/MAPK3/RHOA/IRF1/PPP3CB/KSR1	15
		gga04517	IgSF CAM signaling	27/225	267/6074	0.101124	2.72989	5.66956	1.49275e-06	5.77195e-05	4.71393e-05	EZR/LYN/PIK3R1/SH2D1B/MYL12A/PIK3CB/ACTB/PLCG2/ARPC3/ARPC4/MYL6/RAPGEF2/ACTR2/ARPC5/CASK/ARF6/ITGB1/ACTR3/MAPK3/CD244/RHOA/DOK1/CD48/GSK3A/LMO7/PRKCQ/CDC42	27
		gga05100_d	Actin cytoskeleton remodeling and cell adhesion	13/225	77/6074	0.168831	4.55769	6.16167	3.91643e-06	0.00011274	9.20744e-05	PIK3R1/PIK3CB/ACTB/ARPC3/ARPC4/ACTR2/ARPC5/SEPTIN6/SEPTIN9/ITGB1/ACTR3/RHOA/CDC42	13
		gga05132	Salmonella infection	20/225	233/6074	0.0858369	2.31722	4.02108	0.000358463	0.00346515	0.00282997	MYL12A/PIK3CB/ACTB/ARPC3/ARPC4/ACTR2/ARPC5/BAK1/CYCS/ARF6/ACTR3/IL18/MAPK3/RHOA/CYTH4/ARF1/KLC1/PIK3CG/GCC2/CDC42	20
		gga05168_ch	TNF/NF-κB mediated immune activation	12/225	145/6074	0.0827586	2.23411	2.94986	0.00725266	0.0467394	0.0381719	SYK/PIK3R1/FASLG/JAK1/PIK3CB/BAK1/CYCS/TAPBP/SRSF7/CALR/PPP1CA/SRSF6	12
		gga05168_ch	TNF/NF-κB mediated immune activation	12/225	145/6074	0.0827586	2.23411	2.94986	0.00725266	0.0467394	0.0381719	SYK/PIK3R1/FASLG/JAK1/PIK3CB/BAK1/CYCS/TAPBP/SRSF7/CALR/PPP1CA/SRSF6	12
KEGG pathway downregulated
category	subcategory	ID	Description	GeneRatio	BgRatio	RichFactor	FoldEnrichment	zScore	pvalue	p.adjust	qvalue	geneID	Count
Human Diseases	Infectious disease: bacterial	gga05132	Salmonella infection	42/570	233/6074	0.180258	1.92085	4.61236	2.0918e-05	0.000441484	0.000363159	LEF1/PIK3C2A/ACTB/HSP90AA1/JUN/GAPDH/ACTG1/MYC/EXOC2/ARPC1B/HSP90AB1/TCF7/RHOA/KPNA1/FOS/HSP90B1/BIRC2/KIF5B/NFKBIA/MYL12B/CYCS/TAB3/BCL2/ACTR3/RHOH/RAB5A/CASP3/ARPC2/RAB7A/PIK3CG/CYTH4/TRAF2/ARF1/CHUK/MAP3K7/KPNA4/CDC42/ARPC5/TAB2/EXOC4/MAPK3/MYL12A	42
Organismal Systems	Immune system	gga04621	NOD-like receptor signaling pathway	25/570	131/6074	0.19084	2.03361	3.8485	0.00040968	0.00562378	0.00462605	ITPR2/HSP90AA1/JUN/JAK1/NFKBIB/HSP90AB1/ITPR1/RHOA/SUGT1/BIRC2/NFKBIA/TAB3/ANTXR2/BCL2/ERBIN/DNM1L/TRAF2/GBP4L/YWHAE/TNFAIP3/CHUK/MAP3K7/VDAC2/TAB2/MAPK3	25
Environmental Information Processing	Signal transduction	gga04330	Notch signaling pathway	14/570	58/6074	0.241379	2.57217	3.87133	0.000722317	0.00908915	0.00747661	HES1/NRARP/CTBP1/RBPJ/MAML3/ITCH/NOTCH2/TLE4/HDAC2/CTBPL/HDAC1/SPEN/CREBBP/EP300	14
Human Diseases	Infectious disease: viral	gga05168_ch	TNF/NF-κB mediated immune activation	26/570	145/6074	0.17931	1.91076	3.57187	0.00085408	0.00992047	0.00816044	MHCY11/SRSF7/SRSF3/PDIA3/JAK1/ALYREF/BIRC2/NFKBIA/CYCS/POU2F1/BCL2/CASP3/SRSF7L/TAPBP/BF2/SRSF1/PPP1CB/SRSF5A/TRAF2/SRPK1/PPP1CC/BF1/CHUK/MAP3K7/TAB2/PPP1CA	26
Cellular Processes	Cell growth and death	gga04210	Apoptosis	21/570	125/6074	0.168	1.79023	2.87268	0.00578234	0.0436567	0.0359114	ACTB/ITPR2/JUN/ATF4/MAP3K5/ACTG1/LMNB2/PARP4/EIF2AK3/PARP1/ITPR1/FOS/BIRC2/NFKBIA/CYCS/BCL2/CASP3/TRAF2/CHUK/MAPK3/CTSD	21

## Sheet: Sensory γδ T 
GO pathway upregulated
BP	GO:0016071	mRNA metabolic process	27/267	301/11733	0.089701	3.9418	7.8899	1.07831e-09	1.02763e-06	9.47777e-07	UPF2/RBM25/PAXBP1/CNOT2/LUC7L/SAFB2/THOC2/CNOT6/TNRC6C/DDX46/SF3B1/SRRM1/SON/PUM1/CELF1/PRPF4B/SLTM/PUM2/TNRC6B/YTHDC1/TRA2A/CNOT1/PTBP2/U2AF1/TRA2B/CDC5L/DDX17	27
BP	GO:1903311	regulation of mRNA metabolic process	16/267	108/11733	0.148148	6.5102	8.77846	2.58094e-09	1.22982e-06	1.13425e-06	RBM25/CNOT2/SAFB2/CNOT6/TNRC6C/SRRM1/SON/PUM1/CELF1/SLTM/PUM2/TNRC6B/YTHDC1/TRA2A/CNOT1/TRA2B	16
BP	GO:0031047	regulatory ncRNA-mediated gene silencing	6/267	30/11733	0.2	8.78876	6.51803	4.92335e-05	0.0036092	0.00332875	HELZ/TNRC6C/PUM1/PUM2/TNRC6B/FAM172A	6
BP	GO:0010558	negative regulation of macromolecule biosynthetic process	20/267	349/11733	0.0573066	2.51827	4.3939	0.000141929	0.00857901	0.00791238	UPF2/SUDS3/DNMT3A/CNOT2/HELZ/CNOT6/TNRC6C/PTPN22/PUM1/TRERF1/CHD4/EIF4EBP3/PUM2/TNRC6B/BRMS1L/CNOT1/HDAC9/FAM172A/NCOR2/PHF21A	20
BP	GO:0046854	phosphatidylinositol phosphate biosynthetic process	6/267	36/11733	0.166667	7.32397	5.79882	0.000144034	0.00857901	0.00791238	TTC7B/PIK3CB/TTC7A/IMPA2/PI4KA/FAM126A	6
GO pathway downregulated
ONTOLOGY	ID	Description	GeneRatio	BgRatio	RichFactor	FoldEnrichment	zScore	pvalue	p.adjust	qvalue	geneID	Count
BP	GO:0034314	Arp2/3 complex-mediated actin nucleation	7/352	24/11733	0.291667	9.72195	7.52188	4.59033e-06	0.00539363	0.00504453	ARPC1B/ARPC5/ARPC2/ARPC3/ACTR3/ARPC4/ACTR2	7
BP	GO:0048584	positive regulation of response to stimulus	25/352	334/11733	0.0748503	2.49494	4.8745	2.47273e-05	0.00812709	0.00760106	CCL5/CD44/ARHGEF3/AKAP13/TNFAIP3/LIMS2/PIK3R5/TRAF3/GPR18/IL16/RAPGEF6/AKIRIN2/MAPKAPK2/KLHL6/FYB1/MAP3K7/GAK/PPM1A/PPM1B/ITK/AFAP1L2/CSNK1D/FASLG/CARD11/DOK1	25
BP	GO:0009967	positive regulation of signal transduction	19/352	219/11733	0.086758	2.89185	4.97008	3.2672e-05	0.00812709	0.00760106	CCL5/CD44/ARHGEF3/AKAP13/TNFAIP3/LIMS2/PIK3R5/TRAF3/GPR18/RAPGEF6/MAP3K7/GAK/PPM1A/PPM1B/AFAP1L2/CSNK1D/FASLG/CARD11/DOK1	19
BP	GO:0007015	actin filament organization	18/352	201/11733	0.0895522	2.98499	4.99196	3.45834e-05	0.00812709	0.00760106	TMSB4X/DSTN/ARPC1B/CORO1C/SCIN/RHOA/ARPC5/ARPC2/ARPC3/ACTR3/LCP1/ARPC4/ACTR2/CAPZB/MYO5A/WDR1/DIAPH2/TPM3	18
BP	GO:0010647	positive regulation of cell communication	19/352	250/11733	0.076	2.53326	4.30949	0.000192145	0.0250856	0.0234619	CCL5/CD44/ARHGEF3/AKAP13/TNFAIP3/LIMS2/PIK3R5/TRAF3/GPR18/RAPGEF6/MAP3K7/GAK/PPM1A/PPM1B/AFAP1L2/CSNK1D/FASLG/CARD11/DOK1	19
KEGG pathway upregulated
category	subcategory	ID	Description	GeneRatio	BgRatio	RichFactor	FoldEnrichment	zScore	pvalue	p.adjust	qvalue	geneID	Count
Metabolism	Carbohydrate metabolism	gga00562	Inositol phosphate metabolism	8/140	75/6074	0.106667	4.62781	4.85543	0.000299121	0.0152417	0.013223	INPP4A/MTMR3/PIK3CB/PLCG2/IMPA2/PPIP5K2/PI4KA/PLCB1	8
Environmental Information Processing	Signal transduction	gga04330	Notch signaling pathway	7/140	58/6074	0.12069	5.23621	4.97885	0.000334983	0.0152417	0.013223	SPEN/NOTCH2/MAML2/TLE4/MAML3/CREBBP/NCOR2	7
Environmental Information Processing	Signal transduction	gga04310	Wnt signaling pathway	11/140	154/6074	0.0714286	3.09898	4.05228	0.000791787	0.0173851	0.0150825	CCDC88B/NFATC1/NFATC3/TLE4/CAMK2D/PPP3CB/CREBBP/TBL1XR1/CCND2/PLCB1/FBXW11	11
Organismal Systems	Immune system	gga04625	C-type lectin receptor signaling pathway	8/140	87/6074	0.091954	3.98949	4.31364	0.000821454	0.0173851	0.0150825	FCER1G/NFATC1/NFATC3/PIK3CB/CBLB/PLCG2/ARHGEF12/PPP3CB	8
Environmental Information Processing	Signal transduction	gga04070	Phosphatidylinositol signaling system	8/140	89/6074	0.0898876	3.89984	4.23281	0.000955224	0.0173851	0.0150825	INPP4A/MTMR3/PIK3CB/PLCG2/IMPA2/PPIP5K2/PI4KA/PLCB1	8
KEGG pathway downregulated
category	subcategory	ID	Description	GeneRatio	BgRatio	RichFactor	FoldEnrichment	zScore	pvalue	p.adjust	qvalue	geneID	Count
Human Diseases	Infectious disease: bacterial	gga05132	Salmonella infection	33/222	233/6074	0.141631	3.87507	8.71584	9.16345e-12	9.98816e-10	7.52368e-10	ACTB/HSP90AA1/ACTG1/ARPC1B/MYL12A/ARF6/JUN/BIRC2/GAPDH/RHOA/NFKBIA/FOS/ARPC5/ARPC2/ARPC3/ACTR3/ARPC4/ACTR2/ARF1/RHOH/HSP90B1/KLC1/DYNC1LI2/CDC42/MAP3K7/KIF5B/IL18/MAPK3/PIK3CG/KPNA4/CYTH4/PIK3C2A/DYNC1H1	33
Cellular Processes	Cell motility	gga04810	Regulation of actin cytoskeleton	30/222	209/6074	0.143541	3.92732	8.38757	6.34683e-11	3.45902e-09	2.60554e-09	ACTB/TMSB4X/ACTG1/ARPC1B/MYL12A/SCIN/RHOA/RAC2/ARPC5/ARPC2/EZR/ARPC3/ACTR3/ARPC4/ACTR2/RRAS/PPP1CB/GNA13/PPP1R12B/BRAF/RDX/CDC42/MAPK3/PPP1CC/ITGB2/IQGAP3/PAK2/MYH9/DIAPH2/FGD3	30
		gga04517	IgSF CAM signaling	30/222	267/6074	0.11236	3.0742	6.75081	2.5212e-08	6.87028e-07	5.1751e-07	ACTB/ACTG1/ARPC1B/MYL12A/ARF6/RHOA/ARPC5/ARPC2/EZR/ARPC3/SH2D1B/ACTR3/RASA1/ARPC4/CD48/ACTR2/LMO7/LYN/PTPN6/MBP/RAPGEF6/RDX/CDC42/MAPK3/ITGB2/RAP1A/PAK2/MYH9/DOK1/FOXO1	30
Human Diseases	Infectious disease: bacterial	gga05100	Bacterial invasion of epithelial cells	13/222	77/6074	0.168831	4.61928	6.22482	3.37357e-06	7.20453e-05	5.42688e-05	ACTB/ACTG1/ARPC1B/RHOA/ARPC5/ARPC2/ARPC3/ACTR3/SEPTIN6/ARPC4/ACTR2/SEPTIN9/CDC42	13
Organismal Systems	Immune system	gga04621	NOD-like receptor signaling pathway	14/222	131/6074	0.10687	2.92401	4.33576	0.000276368	0.00200827	0.00151275	CCL5/HSP90AA1/JUN/BIRC2/RHOA/NFKBIA/TNFAIP3/JAK1/MAP1LC3B/TRAF3/MAP3K7/IL18/MAPK3/IFNAR1	14

## Sheet: EOMES+ TCRαβ CD8 T 
GO pathway upregulated
BP	GO:0016071	mRNA metabolic process	51/634	301/11733	0.169435	3.13562	8.97088	1.94566e-13	2.6422e-10	2.44538e-10	DDX46/SF3B5/UBL5/RBM17/SMNDC1/PNRC2/RBM26/SNRPF/SNRNP25/RBM3/PRPF6/CARHSP1/UPF3B/SNRPGP15/YTHDF2/SRSF6/PRPF40A/PUF60/NSRP1/SAFB/TNRC6A/DCP2/IK/CWC15/UPF1/DDX17/DDX23/SRSF7/HTATSF1/SF3B3/SNRPD1/HNRNPLL/MYEF2/HNRNPK/SAFB2/PTBP2/CELF1/HNRNPM/PNRC1/RNPS1/SNRPE/SF3A1/SRSF7L/LARP1/THOC7/CNOT9/SNW1/RPRD2/ZCRB1/PRPF8/SYNCRIP	51
BP	GO:0006413	translational initiation	15/634	52/11733	0.288462	5.33836	7.49335	5.74055e-08	1.11367e-05	1.03071e-05	EIF2S2/ABCE1/EIF3D/EIF3K/EIF3F/EIF3L/NCK1/EIF3A/EIF1/EIF3E/PAIP1/EIF1AX/EIF2AK4/PAIP2B/EIF2S3	15
BP	GO:0009057	macromolecule catabolic process	46/634	466/11733	0.0987124	1.8268	4.35291	5.17789e-05	0.00858447	0.00794501	UBA52/PNRC2/RBX1/CTSB/CARHSP1/UPF3B/AMFR/YTHDF2/EDEM1/UBE2H/COMMD1/TNRC6A/RNF213/PSMA6/DCP2/PSMB5/UPF1/DDA1/UBE2D3/RAD23B/VPS37B/MYEF2/PSMB2/PSMA1/HNRNPM/PSMC1/PNRC1/UBE2D1/AZIN1/DNAJB6/PSMB4/UBE2B/TRIB2/LARP1/CNOT9/PSMB1/RFFL/ADRM1/PSMA3/PSMA2/VPS37A/SYNCRIP/YME1L1/PSMD7/PSMA7/UBB	46
BP	GO:0006457	protein folding	18/634	124/11733	0.145161	2.6864	4.51193	0.000114857	0.0122867	0.0113714	PPIA/PFDN2/CALR/PPIB/PFDN5/PFDN4/PFDN6/PDIA4/PDIA3/DNAJB14/DNAJC5/CDC37/ST13P5/PPIG/DNAJC18/DNAJB6/CCT3/PTGES3	18
BP	GO:0010608	post-transcriptional regulation of gene expression	18/634	129/11733	0.139535	2.58228	4.31879	0.000191673	0.0185923	0.0172073	CARHSP1/UPF3B/YTHDF2/TNRC6A/DCP2/EIF5A2/EIF3K/SSB/NCK1/MYEF2/HNRNPM/PAIP1/LARP1/CNOT9/EIF2AK4/PAIP2B/SYNCRIP/EIF2S3	18
GO pathway downregulated
ONTOLOGY	ID	Description	GeneRatio	BgRatio	RichFactor	FoldEnrichment	zScore	pvalue	p.adjust	qvalue	geneID	Count
BP	GO:0007264	small GTPase-mediated signal transduction	40/833	249/11733	0.160643	2.26269	5.5673	8.52583e-07	0.000510595	0.000464209	USP37/TAGAP/SPRY2/MADD/GBF1/RASGEF1A/ARFGEF1/SIPA1L1/RAPGEF2/DOCK9/RAP1B/GPR18/RHOF/ROCK1/ARHGDIB/ARHGEF12/RAPGEF6/ARHGEF3/KSR1/RASGRP1/CDC42/LPAR6/RAB21/RASA2/F2RL1/DOCK8/MYO9B/ARHGAP17/ITSN2/DOCK5/GNA13/ROCK2/CHM/CDC42SE2/GARNL3/DENND4C/RALGAPA1/DOCK2/RHOG2/RASA3	40
BP	GO:0009057	macromolecule catabolic process	62/833	466/11733	0.133047	1.874	5.32226	9.81313e-07	0.000510595	0.000464209	CSNK1D/TIA1/PARK2/WDR26/HECTD1/RNF146/FHIT/RB1CC1/HERPUD1/PELO/FBXO11/SMG7/ANKIB1/ITCH/DICER1/FAM46A/SEL1L/COPS3/UBR1/FXR1/PSME4/DIS3L/CUL1/UBE2R2/YTHDF3/ZC3H12A/WWP1/NUB1/PAN3/OTUD7A/UBR2/CTSC/IDE/RBBP6/ATE1/SPOPL/SPOP/TNFAIP3/UBE2G1/RNF13/RAD23A/MYLIP/N4BP1/TRIP12/RFWD2/UBE2D2/PSMB7/XRN1/TNFRSF1B/TRPC4AP/SPSB1/ZC3H12D/UPF2/CNOT1/RMND5A/FMR1/SMG1/UBR3/TIAL1/VCP/SMG6/FBXO33	62
BP	GO:0043087	regulation of GTPase activity	26/833	129/11733	0.20155	2.83888	5.80551	1.00379e-06	0.000510595	0.000464209	RAP1GDS1/CCL5/MYO9A/BCR/SEMA4D/VAV3/RASGEF1A/GAPVD1/TBC1D5/SIPA1L1/XCL1/DOCK9/SYNGAP1/RASA1/IQGAP2/RASGRP1/RASA2/TBC1D15/DOCK8/ARHGAP17/ASAP1/GARNL3/ADAP1/RALGAPA1/ARHGAP15/RASA3	26
BP	GO:0050684	regulation of mRNA processing	14/833	49/11733	0.285714	4.02435	5.86449	4.80686e-06	0.00143146	0.00130142	CELF2/SF3B4/FXR1/RBMXL1/QKI/HNRNPKL/SLTM/KHDRBS1/SON/RBM25/WTAP/FMR1/YTHDC1/SRPK2	14
BP	GO:0070534	protein K63-linked ubiquitination	7/833	13/11733	0.538462	7.58436	6.56624	1.0414e-05	0.00227025	0.002064	TRAF6/HECTD1/TRAF3/ITCH/TRAF5/TRAF2/UBE2V1	7
KEGG pathway upregulated
category	subcategory	ID	Description	GeneRatio	BgRatio	RichFactor	FoldEnrichment	zScore	pvalue	p.adjust	qvalue	geneID	Count
Genetic Information Processing	Folding, sorting and degradation	gga03050	Proteasome	15/386	36/6074	0.416667	6.55656	8.71017	1.38552e-09	1.92587e-07	1.6772e-07	PSMD9/SHFM1/PSMA6/PSMD12/PSMB2/PSMA1/PSMC1/PSMB4/PSMB1/ADRM1/PSMA3/PSMA2/POMP/PSMD7/PSMA7	15
Genetic Information Processing	Folding, sorting and degradation	gga04141	Protein processing in endoplasmic reticulum	29/386	155/6074	0.187097	2.94411	6.38672	9.47127e-08	6.58253e-06	5.73261e-06	RBX1/XBP1/CALR/DAD1/AMFR/EDEM1/ATXN3/SEC62/UBXN4/SEC61B/SSR3/PDIA4/PDIA3/DNAJC5/UBE2D3/UFD1/BAK1/RAD23B/SAR1A/TRAM1L1/UBE2D1/SEC23B/MAN1A2/DERL1/SEC13/SEC31A/SSR2/RRBP1/BCAP29	29
Human Diseases	Infectious disease: viral	gga05168	Interferon-Stimulated Effector Response	19/386	145/6074	0.131034	2.06193	3.37134	0.00192953	0.0268204	0.0233574	CALR/TAB2/JAK2/SRSF6/TAP1/PPP1CB/PPP1CC/PDIA3/IFNAR2/SRSF7/BAK1/TAP2/PPP1CA/SRSF7L/SRSF5/ALYREF/TAPBP/CYCS/BF1	19
Human Diseases	Infectious disease: bacterial	gga05100	Actin Cytoskeleton Remodeling	12/386	77/6074	0.155844	2.45232	3.34085	0.00310651	0.0357809	0.0311609	WASL/SEPTIN6/ILK/RHOA/CBL/ACTG1/ARPC4/ARPC3/SEPTIN2/ACTR2/ACTR3/ARPC2	12
Human Diseases	Infectious disease: bacterial	gga05132	Salmonella infection	26/386	233/6074	0.111588	1.75592	3.06497	0.00330201	0.0357809	0.0311609	WASL/ARL8B/ARF6/GAPDH/CYTH1/RHOH/TAB2/ARF1/RHOA/EXOC4/TXN/BAK1/ACTG1/ARPC4/MYL12A/ARPC3/DYL1/ACBD3/RAF1/ACTR2/ACTR3/CYCS/RAB7A/TUBA1A/RAB5A/ARPC2	26
KEGG pathway downregulated
category	subcategory	ID	Description	GeneRatio	BgRatio	RichFactor	FoldEnrichment	zScore	pvalue	p.adjust	qvalue	geneID	Count
Organismal Systems	Immune system	gga04625	C-type lectin receptor signaling pathway	22/465	87/6074	0.252874	3.30313	6.22957	3.57255e-07	5.10874e-05	4.06142e-05	NFKBIA/JUN/CBLB/ITPR1/PPP3CA/ARHGEF12/MAPK3/KSR1/CYLD/PCASP1/NFKB1/PIK3CA/PPP3CB/PLCG2/NFATC3/ITPR2/NFATC2/IRF1/CHUK/CASP8/NFATC1/MDM2	22
Organismal Systems	Immune system	gga04621	NOD-like receptor signaling pathway	27/465	131/6074	0.206107	2.69224	5.63743	1.44168e-06	7.25077e-05	5.76432e-05	HSP90AA1/CCL5/NFKBIA/TRAF6/JUN/PKN2/BCL2/ITPR1/TBK1/BIRC2/IFNAR1/TRAF3/ERBIN/JAK1/MAPK3/CYBA/NFKB1/RIPK1/ITPR2/PSTPIP1/TNFAIP3/TRAF5/MAP3K7/CHUK/IL18/CASP8/TRAF2	27
Organismal Systems	Immune system	gga04622	RIG-I-like receptor signaling pathway	15/465	59/6074	0.254237	3.32094	5.15772	2.48528e-05	0.000607648	0.000483077	NFKBIA/TRAF6/TBK1/ZNFX1/TRAF3/MAP3K1/CYLD/TRIM25/NFKB1/RIPK1/DDX3X/MAP3K7/CHUK/CASP8/TRAF2	15
Human Diseases	Infectious disease: bacterial	gga05132	Salmonella infection	35/465	233/6074	0.150215	1.96216	4.31187	7.35586e-05	0.00126874	0.00100864	HSP90AA1/NFKBIA/TRAF6/JUN/BCL2/FOS/ARPC1B/BIRC2/ELMO1/MAPK3/ARPC5/PIK3C2A/CTNNB1/CDC42/KIF5B/NFKB1/RIPK1/KLC1/PIK3CA/ACTR3B/EXOC2/MAP3K7/DYNC1H1/ROCK2/CHUK/IL18/CASP8/DYNC1LI2/TRAF2/PIK3CG/PAK3/ACTR1A/KPNA4/RHOG2/GCC2	35
Organismal Systems	Immune system	gga04620_ch	NF-κB and MAPK signaling cascade	16/465	88/6074	0.181818	2.37498	3.7407	0.000895866	0.0080068	0.00636536	CCL5/NFKBIA/TRAF6/JUN/FOS/TBK1/IFNAR1/TRAF3/JAK1/MAPK3/NFKB1/RIPK1/PIK3CA/MAP3K7/CHUK/CASP8	16

## Sheet: Proliferating Effector
GO pathway upregulated
BP	GO:0016071	mRNA metabolic process	80/908	301/11733	0.265781	3.43437	12.3915	1.04584e-23	1.62732e-20	1.5016e-20	UBL5/SNRPGP15/SNRPE/SNRPD1/SF3B5/LSM8/SNRPD3/LSM6/SNRPF/ZC3H12D/SNRNP25/EXOSC5/CNOT2/RBM25/CWC15/DDX46/SMNDC1/COIL/PRPF6/SLBP/HNRNPM/RBM17/TRA2A/UPF3B/SAFB2/TIAL1/PARN/HNRNPKL/SRPK1/FMR1/AQR/SNRPC/CASC3/PAN3/THOC7/LARP1/RBBP6/CARHSP1/PAXBP1/RSRC1/SRSF6/PTBP1/CWC25/SYNCRIP/CNOT6/RPRD2/RNMT/C9orf78/ZCRB1/SF3A2/SUPT6H/BUD31/LSM5/PNRC2/SNRPD2/SF3B4/SRRM1/BCAS2/YTHDF2/CDC40/ZRSR2/RNPS1/WBP4/CWC22/LSM4…	80
BP	GO:0022618	protein-RNA complex assembly	25/908	87/11733	0.287356	3.71316	7.35634	4.94986e-09	1.10028e-06	1.01528e-06	SNRPGP15/SNRPE/SNRPD1/SNRPD3/SNRPF/C12orf45/MCTS1/COIL/PRPF6/DENR/RUVBL1/EIF2S2/SRPK1/SNRPC/ZNHIT3/MRPS11/MDN1/GLTSCR2/SRSF6/SF3A2/RPF2/SNRPD2/LSM4/USP39/PRPF8	25
BP	GO:0022613	ribonucleoprotein complex biogenesis	45/908	233/11733	0.193133	2.49563	6.67833	7.58975e-09	1.47621e-06	1.36216e-06	SNRPGP15/SNRPE/SNRPD1/PIN4/NHP2/SNRPD3/LSM6/SNRPF/C12orf45/MCTS1/NOP16/COIL/PRPF6/C8orf59/DENR/BMS1/RUVBL1/EIF2S2/NIP7/DCAF13/WDR43/MRPL36/SRPK1/DIEXF/SNRPC/ZNHIT3/MRPS11/MDN1/EBNA1BP2/UTP6/FTSJ3/GLTSCR2/SRSF6/RRP1B/SF3A2/RPF2/UTP11/SNRPD2/C1D/NIFK/LSM4/USP39/PRPF8/GPATCH4/RSL24D1	45
BP	GO:0030150	protein import into mitochondrial matrix	10/908	15/11733	0.666667	8.61454	8.54629	1.5411e-08	2.66439e-06	2.45855e-06	ROMO1/TOMM7/TIMM44/DNAJC19/TOMM40L/TIMM23B/DNAJC15/DNLZ/PAM16/TIMM17B	10
BP	GO:0071826	protein-RNA complex organization	25/908	92/11733	0.271739	3.51136	7.00362	1.73241e-08	2.69563e-06	2.48737e-06	SNRPGP15/SNRPE/SNRPD1/SNRPD3/SNRPF/C12orf45/MCTS1/COIL/PRPF6/DENR/RUVBL1/EIF2S2/SRPK1/SNRPC/ZNHIT3/MRPS11/MDN1/GLTSCR2/SRSF6/SF3A2/RPF2/SNRPD2/LSM4/USP39/PRPF8	25
GO pathway downregulated
ONTOLOGY	ID	Description	GeneRatio	BgRatio	RichFactor	FoldEnrichment	zScore	pvalue	p.adjust	qvalue	geneID	Count
BP	GO:0007049	cell cycle	131/1638	485/11733	0.270103	1.93475	8.46873	8.84349e-15	1.58829e-11	1.42054e-11	TOP2A/HNRNPU/KIF4B/PRC1/JUN/CLASP2/STAG2/CDCA2/RAB11FIP4/ASPM/NUF2/PDS5A/BUB3/SEPTIN8/TUBB4B/TPX2/SEPTIN2/SMC4/BUB1B/CDC14A/CIT/CCNI/TUB5A/TACC3/KIF11/CNTLN/KIF20A/TTK/TUBA1A/RAD21/RBL2/NCAPG/MKI67/TUBB3/TACC1/STAG1/MAD2L1/RTTN/CENPC/DDX11/CENPE/GSG2/CDK1/CENPF/SEPTIN6/CCNA2/CCNB3/MDM4/ATR/PPP2CA/STAG3/TRIP13/TOP2B/JUND/WEE1/SLX4/SKA3/GPR132/PIM3/ALMS1/RAD51/TUBGCP5/BTG1/HAUS3/NCAPD2/PSME3/CENPS/…	131
BP	GO:0051276	chromosome organization	54/1638	179/11733	0.301676	2.16091	6.30445	1.37093e-08	4.30712e-06	3.85223e-06	TOP2A/HNRNPU/PRC1/CLASP2/STAG2/NUF2/PDS5A/BUB3/SMC4/BUB1B/TERF2IP/KIF11/KIF20A/TTK/RAD21/RAE1/WAPL/NCAPG/HJURP/STAG1/MAD2L1/CENPC/DDX11/STN1/ATR/STAG3/TOP2B/PTGES3/RAD51/NCAPD2/XPA/KIF20B/MIS18A/PTTG2/TUBG1/BUB1/KNTC1/CEP192/PCID2/SPICE1/RMI2/YLPM1/SMC2/CENPX/NCAPH2/MZT1/NCAPH/ESCO1/SMCHD1/SMC3/NCAPD3/TOP1/RIF1/NAA50	54
BP	GO:0007051	spindle organization	28/1638	66/11733	0.424242	3.03885	6.69064	1.43891e-08	4.30712e-06	3.85223e-06	HNRNPU/KIF4B/PRC1/CLASP2/ASPM/NUF2/TPX2/TACC3/KIF11/KIF20A/TACC1/TUBGCP5/HAUS3/KIF20B/BORA/VCP/CKAP5/INCENP/MAPRE2/TUBG1/CEP192/SPICE1/MAPRE1/CSNK1D/HAUS6/TUBGCP3/MZT1/DCTN2	28
BP	GO:0006913	nucleocytoplasmic transport	36/1638	101/11733	0.356436	2.55315	6.31447	3.38289e-08	7.59458e-06	6.79248e-06	KPNA2/XPO1/TNPO1/RANGAP1/IPO7/DDX19/FAM53A/RAE1/IWS1/EIF6/UHMK1/ANP32A/NUP93/AAAS/KPNA1/LTV1/RAN/RANBP1/KPNA5/NXT2/PCID2/NUP153/NUP214/NUP88/HIKESHI/ALYREF/NUP58/NUP85/IPO5/THOC2/THOC5/MCM3AP/PHAX/CSE1L/KPNA4/ABCE1	36
BP	GO:0007059	chromosome segregation	44/1638	138/11733	0.318841	2.28386	6.11097	4.99362e-08	9.96505e-06	8.91259e-06	TOP2A/HNRNPU/PRC1/CLASP2/CDCA2/NUF2/BUB3/SMC4/BUB1B/KIF11/KIF20A/TTK/RAD21/NCAPG/MKI67/MAD2L1/CENPC/CENPF/TOP2B/SKA3/TUBGCP5/HAUS3/NCAPD2/KIF20B/MIS18A/INCENP/MAPRE2/TUBG1/BUB1/KNTC1/CEP192/SPICE1/MAPRE1/SPAG5/CSNK1D/RMI2/HAUS6/TUBGCP3/NCAPH2/TLK1/MZT1/NCAPH/NCAPD3/TOP1	44
KEGG pathway upregulated
category	subcategory	ID	Description	GeneRatio	BgRatio	RichFactor	FoldEnrichment	zScore	pvalue	p.adjust	qvalue	geneID	Count
Genetic Information Processing	Transcription	gga03040	Spliceosome	49/529	169/6074	0.289941	3.32911	9.48424	7.91951e-15	1.16417e-12	1.00036e-12	SNRPGP15/SNRPE/SNRPD1/SF3B5/LSM8/PPIL1/SNRPD3/LSM6/SNRPF/U2SURP/MAGOH/SRSF10/RBM25/CWC15/SYF2/SMNDC1/PRPF6/SF3B6/HNRNPM/RBM17/TRA2A/DDX42/SRSF5/RBM8A/PRPF38B/HNRNPKL/PPIH/SNRPC/CASC3/THOC7/SRSF6/HNRNPA3/CWC25/RBM22/SF3A2/BUD31/LSM5/SNRPD2/SF3B4/BCAS2/CDC40/CCDC12/LSM4/SNRPB2/ZMAT2/TXNL4A/PRPF8/LSM7/DDX23	49
Genetic Information Processing	Folding, sorting and degradation	gga03050	Proteasome	15/529	36/6074	0.416667	4.78418	7.03324	1.0274e-07	7.55143e-06	6.48887e-06	SHFM1/PSMA6/PSMD12/PSMD9/PSMC1/PSMA1/PSMD14/PSMA5/PSMA3/PSMD4/PSMB2/PSME4/PSMD6/PSMD3/ADRM1	15
Genetic Information Processing	Chromosome	gga03082	ATP-dependent chromatin remodeling	23/529	98/6074	0.234694	2.69476	5.22391	7.5163e-06	0.000292618	0.000251444	CDK2AP2/H2AC39/H2AC32/H2AZ2/BCL7A/RUVBL1/RBBP4/BRD7/RSF1/PHF6/HDAC1/BRD9/MORF4L2/SMARCE1/DPF3/EPC2/GLTSCR1L/VPS72/SMARCD2/INO80C/DPF2/ING3/PHF10	23
Organismal Systems	Immune system	gga04625	C-type lectin receptor signaling pathway	16/529	87/6074	0.183908	2.11164	3.22551	0.00303639	0.0343346	0.0295034	FCER1G/PIK3CB/MAPK3/CBLB/KSR1/PIK3R1/CALM1/ITPR1/PLK3/MDM2/IRF1/MRAS/MAPK14/PIK3CA/KRAS/CHUK	16
Environmental Information Processing	Signal transduction	gga04070	Phosphatidylinositol signaling system	16/529	89/6074	0.179775	2.06419	3.12363	0.00384529	0.0403755	0.0346943	IMPA2/PLCB1/IPMK/PIK3CB/PPIP5K2/PIK3R1/CALM1/ITPR1/ITPKA/INPP4B/DGKZ/PRKCB/PIK3CA/MTMR1/MTMR8/ITPKC	16
KEGG pathway downregulated
category	subcategory	ID	Description	GeneRatio	BgRatio	RichFactor	FoldEnrichment	zScore	pvalue	p.adjust	qvalue	geneID	Count
Cellular Processes	Cell growth and death	gga04110	Cell cycle	49/939	146/6074	0.335616	2.17096	6.12392	3.09346e-08	5.22794e-06	4.39596e-06	STAG2/CDC20/ATRX/PDS5A/BUB3/YWHAQ/BUB1B/CDC14A/MYC/SMAD3/TTK/CDC27/RAD21/RBL2/EP300/WAPL/TGFB1/STAG1/MAD2L1/DDX11/HDAC2/CDK1/CCNA2/CCNB3/ATR/PPP2CA/STAG3/CUL1/TRIP13/WEE1/SMAD2/PPP2R5C/PTTG2/GSK3A/BUB1/CCND1/YWHAZ/TICRR/FZR1/YWHAH/CCNB1/GADD45B/PPP2R5A/TFDP2/CREBBP/ESCO1/ORC1/SMC3/YWHAG	49
Genetic Information Processing	Translation	gga03013	Nucleocytoplasmic transport	35/939	93/6074	0.376344	2.43441	5.96064	1.26376e-07	1.06788e-05	8.97934e-06	EEF1A1/NCBP2/KPNA2/XPO1/TNPO1/RANGAP1/IPO7/DDX19/RAE1/NUP93/AAAS/NUP160/KPNA1/RAN/KPNA5/NXT2/NUP153/NUP214/NUP88/ALYREF/NUP205/EIF4A3/AHCTF1/NUP58/UPF1/NUP85/SUMO1/IPO5/NUP37/THOC2/THOC5/UBE2I/PHAX/CSE1L/KPNA4	35
Human Diseases	Infectious disease: bacterial	gga05132	Salmonella infection	64/939	233/6074	0.274678	1.77678	5.17006	1.2134e-06	4.10129e-05	3.44861e-05	HSP90AA1/ACTG1/ACTB/GAPDH/FOS/JUN/LEF1/RHOA/TCF7/ARPC2/TUBB4B/TUB5A/MYC/ARPC1B/ACTR3/DYNC1H1/TUBA1A/ARPC5/RHOG2/KIF5B/MYL12B/RHOH/TUBB3/PIK3C2A/MAP2K1/NFKBIA/MAP3K7/HRAS/TRAF6/GCC2/HSP90B1/EXOC4/ACTR10/CASP8/PIK3CD/BCL2/PIK3CG/KPNA1/PTPRC/RALA/ELMO1/PAK3/MAP2K3/HSP90AB1/TAB3/CYFIP2/DYL1/BIRC2/CASP3/RAB5C/ARF1/CTNNB1/ARL8A/M6PR/CDC42/DCTN2/CYTH4/DYNC1LI1/RAF1/AKT1/CSE1L/KPNA4/KLC1/ACBD3	64
Organismal Systems	Immune system	gga04625	C-type lectin receptor signaling pathway	24/939	87/6074	0.275862	1.78444	3.15121	0.00253132	0.0251643	0.0211596	JUN/ITPR2/RHOA/ARHGEF12/CALM2/LSP1P1/PPP3CA/NFKBIA/NFATC2/HRAS/CASP8/PIK3CD/RRAS/NFATC1/NRAS/STAT1/NFATC3/PTPN11/CYLD/EGR3/RAF1/PCASP1/AKT1/MAPKAPK2	24
Human Diseases	Infectious disease: viral	gga05164 ch	Nucleocytoplasmic transport and interferon signaling	33/939	139/6074	0.23741	1.53571	2.73205	0.00636222	0.0499151	0.0419716	ACTG1/ACTB/SLC25A6/KPNA2/XPO1/PRKCA/PML/EIF2AK2/RAE1/EP300/IFIH1/MAP2K1/NFKBIA/TBK1/CCL5/CASP8/PIK3CD/KPNA1/SLC25A5/FDPS/EIF2S1/KPNA5/NXT2/STAT1/NFKBIB/JAK2/CASP3/IFNAR1/CREBBP/RAF1/RAB11A/AKT1/DNAJC3	33

## Sheet: Th17 IEL
GO pathway upregulated
BP	GO:0016071	mRNA metabolic process	50/588	301/11733	0.166113	3.31463	9.34413	4.05701e-14	5.67576e-11	5.17162e-11	CELF1/TRA2A/ZRSR2/TDRD3/PRPF4B/UBL5/THOC2/SNW1/SCAF11/ERN1/RBM23/THOC7/PRPF8/PRPF40A/SRRM1/SLTM/SNRPD1/QKI/RBM17/SUPT6H/CNOT6L/PUM2/SF3B3/TIA1/XRN2/HNRNPKL/LUC7L/SRSF7L/UPF3B/SMNDC1/RBM10/TRA2B/CDC5L/SNRPE/SYNCRIP/RBMXL1/PNRC1/PTBP1/SNRPD3/IK/SRSF6/UPF2/RBBP6/RBM3/CPSF6/HNRNPU/SUPT4H1/KHDRBS1/TNRC6B/SRPK1	50
BP	GO:0006413	translational initiation	12/588	52/11733	0.230769	4.60479	5.98379	7.32603e-06	0.000788393	0.000718366	EIF1/NCK1/EIF3K/EIF3D/EIF2S2/EIF2AK4/EIF4EBP1/EIF3M/EIF1AX/EIF4EBP3/EIF4A2/EIF3E	12
BP	GO:0051603	proteolysis involved in protein catabolic process	34/588	303/11733	0.112211	2.23907	5.01914	8.62789e-06	0.000862172	0.000785592	UBA52/UBE2K/PSME4/PSMB7/PSMB5/N4BP1/TRIP12/ZRANB1/OTUD7B/ATE1/UCHL3/PSME1/PSMA5/UBE3C/PSMB2/HERPUD1/CUL3/WWP1/UBB/UBR2/PSMA4/PSMB4/UBE2D2/PSMA7/FBXO33/PSMC1/NUB1/UBR1/ARIH1/RAD23B/RBBP6/UBE2D3/CUL1/PSMA3	34
BP	GO:0009057	macromolecule catabolic process	45/588	466/11733	0.0965665	1.9269	4.6898	1.70549e-05	0.00141729	0.0012914	UBA52/UBE2K/PSME4/PSMB7/PSMB5/N4BP1/TRIP12/ZRANB1/OTUD7B/ATE1/UCHL3/PSME1/PSMA5/CNOT6L/PUM2/TIA1/XRN2/UBE3C/PSMB2/HERPUD1/UPF3B/CUL3/WWP1/UBB/UBR2/PSMA4/PSMB4/UBE2D2/SYNCRIP/OAZ1/PSMA7/FBXO33/PSMC1/NUB1/UBR1/ARIH1/PNRC1/RAD23B/UPF2/RBBP6/HNRNPU/UBE2D3/CUL1/PSMA3/TNRC6B	45
BP	GO:0010557	positive regulation of macromolecule biosynthetic process	36/588	340/11733	0.105882	2.11279	4.78263	1.72222e-05	0.00141729	0.0012914	PLACL2/NCOA1/TRA2A/CHUK/GATA3/CDK13/ATAD2B/NCK1/EP300/NPM1/TET1/SUPT6H/CREBBP/MGA/KMT2C/UPF3B/PTMA/BCLAF1/TRA2B/ASXL2/NR1D1/AKIRIN2/BCL11B/SYNCRIP/CHCHD2/ELL/SSBP3/RBMXL1/SUB1/LDB1/RBM3/HNRNPU/SUPT4H1/SASH3/GPBP1L1/CDK5RAP2	36
GO pathway downregulated
ONTOLOGY	ID	Description	GeneRatio	BgRatio	RichFactor	FoldEnrichment	zScore	pvalue	p.adjust	qvalue	geneID	Count
BP	GO:0050852	T cell receptor signaling pathway	9/548	18/11733	0.5	10.7053	9.12078	3.30287e-08	4.32015e-05	3.85566e-05	ITK/TXK/FYN/UBASH3A/PTPRC/PRAM1/TEC/PTPN22/CD28	9
MF	GO:0003729	mRNA binding	24/575	175/12447	0.137143	2.96873	5.77209	1.65797e-06	0.000378829	0.000323172	ZFP36L1/LUC7L2/SF3B1/CNBP/ZC3H12D/PUM1/SPEN/LUC7L3/CARHSP1/EIF4G2/DDX6/EIF3A/PTBP2/IGF2BP3/YTHDF2/FUBP1/FXR1/PCF11/CELF2/TIAL1/SRSF5A/LARP4B/RBM25/ZC3H12A	24
MF	GO:0004674	protein serine/threonine kinase activity	31/575	265/12447	0.116981	2.53229	5.54869	1.7954e-06	0.000378829	0.000323172	LATS1/TTBK1/TGFBR2/MAP3K7/BRSK1/HIPK3/STK17B/CDK19/HIPK2/SLK/GRK4/CDK6/DYRK1A/MAPKAPK2/PRKACB/MAP3K5/TLK2/MAPK4/SMG1/GAK/NLK/ACVR2A/PRKCE/SIK1/CSNK1D/MARK3/PRKCH/SIK3/MAP4K3/ROCK1/SGK3	31
BP	GO:1903311	regulation of mRNA metabolic process	18/548	108/11733	0.166667	3.56843	5.93528	2.33459e-06	0.00104018	0.000928343	ZC3H12D/PUM1/CARHSP1/SON/YTHDF2/PAN3/FXR1/WTAP/CELF2/TIAL1/LARP1/SAFB2/CNOT2/PUF60/SF3A1/RBM25/CNOT6/ZC3H12A	18
BP	GO:0048584	positive regulation of response to stimulus	36/548	334/11733	0.107784	2.30773	5.3668	2.38573e-06	0.00104018	0.000928343	ITK/TXK/AKAP13/CCR6/TRAF3/MAP3K7/PDCD10/FYN/TRAF5/UBASH3A/IL16/PTPRC/TNFAIP3/PRAM1/IL7R/CCL20/PIK3R5/TEC/MAPKAPK2/CCL4/CYLD/PTPN22/CD28/F2RL1/LIMS2/RAPGEF6/EYA3/CD44/GAK/WAC/CSNK1D/MYD88/DUSP22/RAPGEF2/RNF111/AFAP1L2	36
CC	GO:0005654	nucleoplasm	34/518	329/11630	0.103343	2.32024	5.24484	4.08937e-06	0.00112458	0.00103741	AEBP2/SRSF7/SRSF11/MAMLD1/PNISR/CMIP/CDC73/HIPK3/TBLX1/SREK1/MACROD2/HIPK2/AFF2/PHF21A/RNF13/CASP8AP2/KPNA4/PHF12/FAM208A/TBL1XR1/ANKRD12/DENND1B/KPNA1/NELFCD/ARID1B/JMJD1C/GTF2F2/KMT2A/KDM3B/PPP4R3B/MORC4/TRERF1/PPP4R3A/AFF4	34
BP	GO:0016071	mRNA metabolic process	33/548	301/11733	0.109635	2.34734	5.24152	4.37236e-06	0.00114381	0.00102083	SMG7/SRSF7/SNRPN/LUC7L2/RBM26/DDX5/SF3B1/ZC3H12D/PUM1/LUC7L3/CARHSP1/CWC22/DDX46/PTBP2/SON/YTHDF2/PAN3/FXR1/SMG1/WTAP/CELF2/TIAL1/TXNL4B/LARP1/SAFB2/CNOT2/DDX17/PUF60/SF3A1/RBM25/UPF1/CNOT6/ZC3H12A	33
MF	GO:0019899	enzyme binding	35/575	365/12447	0.0958904	2.07574	4.5906	3.39812e-05	0.00358502	0.00305831	SYTL3/SQSTM1/FAM49B/IPO7/DIAPH2/XPO1/MAPK8IP3/UBE3D/NBEAL2/RHOG2/PDCD10/TRAF5/CDC73/SCAF4/DOCK2/LRBA/PPP1R12A/PPP6R3/CBLB/MAPKAPK2/ANKIB1/FAM49A/CDC42SE1/PCF11/MEF2A/WAC/FMNL1/MTMR3/WWC3/DENND5A/FHIT/JAKMIP1/ROCK1/RB1CC1/TRPC4AP	35
CC	GO:0071004	U2-type prespliceosome	5/518	11/11630	0.454545	10.2053	6.59465	6.35304e-05	0.00582362	0.00537222	SNRPN/LUC7L2/SF3B1/LUC7L3/SF3A1	5
CC	GO:0036464	cytoplasmic ribonucleoprotein granule	11/518	68/11630	0.161765	3.6319	4.69945	0.000187945	0.010337	0.00953574	ZC3H12D/DDX6/PAN3/FXR1/TIAL1/LARP1/CNOT2/CNOT7/ROCK1/LARP4B/ZC3H12A	11
MF	GO:0032452	histone demethylase activity	6/575	19/12447	0.315789	6.83588	5.60234	0.000153316	0.0107832	0.00919896	KDM7A/KDM5A/JMJD1C/KDM4B/KDM3B/KDM4C	6
BP	GO:0009967	positive regulation of signal transduction	24/548	219/11733	0.109589	2.34637	4.45174	8.87888e-05	0.0141619	0.0126393	AKAP13/TRAF3/MAP3K7/PDCD10/TRAF5/TNFAIP3/IL7R/CCL20/PIK3R5/CCL4/CYLD/PTPN22/F2RL1/LIMS2/RAPGEF6/CD44/GAK/WAC/CSNK1D/MYD88/DUSP22/RAPGEF2/RNF111/AFAP1L2	24
MF	GO:0140993	histone modifying activity	11/575	69/12447	0.15942	3.45096	4.49286	0.000295445	0.0178111	0.0151943	WHSC1L1/EHMT1/KDM7A/KDM5A/DOT1L/JMJD1C/KDM4B/SETD2/KMT2A/KDM3B/KDM4C	11
CC	GO:0005942	phosphatidylinositol 3-kinase complex	6/518	25/11630	0.24	5.38842	4.74237	0.000650669	0.0208084	0.0191955	PIK3CG/PIK3R5/PIK3CB/CISH/PIK3C2A/SOCS1L	6
MF	GO:0004721	phosphoprotein phosphatase activity	15/575	123/12447	0.121951	2.63987	4.02229	0.000536477	0.0243637	0.0207842	DUSP1/PPP1CB/PTPRC/PTEN/UBASH3B/PTPN22/DUSP10/PTPN2/PTP4A2/PPP3CB/EYA3/PTPN12/DUSP22/PPP1CC/PPP3CA	15
MF	GO:0008134	transcription factor binding	11/575	74/12447	0.148649	3.21779	4.21101	0.000549663	0.0243637	0.0207842	JUN/NR4A3/NCOR1/NFATC2/NR4A2/NCOA2/GTF2B/NCOA3/BTAF1/PPP1R13B/BRF1	11
MF	GO:0032451	demethylase activity	6/575	24/12447	0.25	5.41174	4.7609	0.000624308	0.0243637	0.0207842	KDM7A/KDM5A/JMJD1C/KDM4B/KDM3B/KDM4C	6
MF	GO:0141052	histone H3 demethylase activity	4/575	10/12447	0.4	8.65878	5.33198	0.000757218	0.0243637	0.0207842	JMJD1C/KDM4B/KDM3B/KDM4C	4
MF	GO:0016922	nuclear receptor binding	5/575	17/12447	0.294118	6.36675	4.8729	0.000804881	0.0243637	0.0207842	NR4A3/NCOR1/NR4A2/NCOA2/NCOA3	5
MF	GO:0005085	guanyl-nucleotide exchange factor activity	16/575	142/12447	0.112676	2.43909	3.79559	0.000855249	0.0243637	0.0207842	AKAP13/EEF1D/DOCK8/DOCK2/VAV3/FGD3/ARFGEF1/RAPGEF6/GBF1/PREX1/DENND1B/DENND5A/ARHGEF6/RAPGEF2/MADD/RASGRP1	16
CC	GO:0008287	protein serine/threonine phosphatase complex	6/518	28/11630	0.214286	4.81109	4.35915	0.00123556	0.0283149	0.0261201	PPP2R2D/PPP3CB/PPP2R2A/PPP4R3B/PPP3CA/PPP4R3A	6
MF	GO:0070530	K63-linked polyubiquitin modification-dependent protein binding	4/575	11/12447	0.363636	7.87162	5.01767	0.00114664	0.0302426	0.0257994	SQSTM1/TNFAIP3/OPTN/TNIP2	4
CC	GO:0000785	chromatin	20/518	215/11630	0.0930233	2.08853	3.47827	0.00148406	0.0313937	0.0289603	HMGN4/BAZ2A/WHSC1L1/BPTF/PDS5A/STAG2/SGF29/RSF1/PHF12/H3-3B/FAM208A/PBRM1/ARID1B/JMJD1C/NAP1L1/DPF3/KDM3B/JADE2/PDS5B/RB1	20
MF	GO:0003712	transcription coregulator activity	19/575	191/12447	0.0994764	2.15336	3.53504	0.00135105	0.0335378	0.0286104	CBFB/NRIP1/TBLX1/NCOR1/DNAJB1/HIPK2/ZMYND11/DYRK1A/RYBP/CASP8AP2/KDM7A/PHF12/ATF7IP/TBL1XR1/NCOR2/JMJD1C/MED13L/KDM3B/TRERF1	19
MF	GO:0046332	SMAD binding	6/575	29/12447	0.206897	4.47868	4.12738	0.00181025	0.0353177	0.0301289	TGFBR2/SKIL/HIPK2/SMAD1/SMAD2/RNF111	6
MF	GO:0051082	unfolded protein binding	9/575	61/12447	0.147541	3.19381	3.77995	0.0018205	0.0353177	0.0301289	HSP90AA1/HSP90B1/DNAJB4/DNAJB1/CCT6A/CANX/DNAJA2/DNAJA1/DNAJB6	9
MF	GO:0003743	translation initiation factor activity	7/575	39/12447	0.179487	3.88535	3.97161	0.00183292	0.0353177	0.0301289	EIF2S3/EIF5/EIF4G2/EIF3A/EIF5B/EIF3F/EIF3J	7
MF	GO:0140938	histone H3 methyltransferase activity	5/575	22/12447	0.227273	4.91976	4.04958	0.00282836	0.0459065	0.0391619	WHSC1L1/EHMT1/DOT1L/SETD2/KMT2A	5
KEGG pathway upregulated
category	subcategory	ID	Description	GeneRatio	BgRatio	RichFactor	FoldEnrichment	zScore	pvalue	p.adjust	qvalue	geneID	Count
Genetic Information Processing	Folding, sorting and degradation	gga04141	Protein processing in endoplasmic reticulum	26/353	155/6074	0.167742	2.8863	5.90889	7.14745e-07	5.10342e-05	4.13233e-05	ERN1/SSR1/STT3B/PDIA3/DNAJC1/UBXN4/SEC24C/SEC13/TRAF2/TMEM258/HERPUD1/ATF4/SEC62/SEC61B/BAK1/SEC23B/UBE2D2/UBE2G2/RAD23B/ATXN3/PDIA4/SSR3/UBE2D3/CUL1/PDIA6/DERL1	26
Genetic Information Processing	Translation	gga03013	Nucleocytoplasmic transport	19/353	93/6074	0.204301	3.51537	6.07168	1.1186e-06	5.10342e-05	4.13233e-05	RANGAP1/THOC2/THOC7/MAGOH/TNPO1/SRRM1/XPO6/PNN/SEC13/ALYREF/UPF3B/EEF1A1/SUMO1/TPR/NUP210/UPF2/SUMO2/NUP50/RAN	19
Genetic Information Processing	Transcription	gga03040	Spliceosome	27/353	169/6074	0.159763	2.74902	5.7277	1.17771e-06	5.10342e-05	4.13233e-05	TRA2A/SRSF10/THOC2/SNW1/TCERG1/THOC7/U2SURP/PRPF8/MAGOH/PRPF40A/HNRNPA3/SNRPD1/RBM17/SF3B3/ALYREF/HNRNPKL/SRSF7L/SMNDC1/TRA2B/CDC5L/SNRPE/RBMXL1/SNRPD3/SRSF1/SRSF6/HNRNPU/SRSF5	27
Genetic Information Processing	Folding, sorting and degradation	gga03050	Proteasome	11/353	36/6074	0.305556	5.25763	6.36394	3.52359e-06	0.000114517	9.27262e-05	PSME4/PSMB7/PSMA5/PSMB2/PSMA4/PSMB4/PSMA7/SHFM1/PSMC1/PSMD9/PSMA3	11
Organismal Systems	Immune system	gga04625	C-type lectin receptor signaling pathway	13/353	87/6074	0.149425	2.57113	3.66624	0.0014029	0.0182377	0.0147674	FCER1G/NFKB2/CHUK/PLK3/KSR1/MAPK3/IRF1/ITPR2/CASP8/CALM1/LSP1P1/PIK3R1/STAT1	13
KEGG pathway downregulated
category	subcategory	ID	Description	GeneRatio	BgRatio	RichFactor	FoldEnrichment	zScore	pvalue	p.adjust	qvalue	geneID	Count
Human Diseases	Infectious disease: bacterial	gga05132	Salmonella infection	28/330	233/6074	0.120172	2.21189	4.52114	5.32432e-05	0.00241369	0.00201764	ACTB/KLC1/RAB7A/NFKB1/GAPDH/HSP90AA1/NFKBIA/ARPC2/ELMO1/HSP90B1/JUN/MAP3K7/RHOG2/RHOA/BIRC2/PTPRC/PIK3CG/FOS/KIF5B/ARPC5/ACTR2/PIK3CB/KPNA4/CDC42/KPNA1/MYD88/PIK3C2A/IL18	28
Organismal Systems	Immune system	gga04625	C-type lectin receptor signaling pathway	14/330	87/6074	0.16092	2.96189	4.41756	0.000215556	0.00732891	0.00612633	NFKB1/NFKBIA/PLCG2/JUN/CALM2/RHOA/NFATC2/RRAS/CBLB/MAPKAPK2/CYLD/PIK3CB/PPP3CB/PPP3CA	14
Human Diseases	Infectious disease: viral	gga05168_ch	TNF/NF-κB mediated immune activation	19/330	145/6074	0.131034	2.41183	4.12408	0.00028674	0.00779934	0.00651957	NFKB1/SRSF7/NFKBIA/TRAF3/B2M/MAP3K7/TRAF5/PPP1CB/BIRC2/POU2F1/IFNGR1/IFNAR1/PIK3CB/MYD88/JAK1/PPP1CC/BF1/SRSF5A/IFNAR2	19
Organismal Systems	Immune system	gga04621	NOD-like receptor signaling pathway	16/330	131/6074	0.122137	2.24807	3.46117	0.00182977	0.0248848	0.0208016	NFKB1/HSP90AA1/NFKBIA/JUN/TRAF3/MAP3K7/TRAF5/RHOA/BIRC2/TNFAIP3/IFNAR1/MYD88/ERBIN/JAK1/IFNAR2/IL18	16
Organismal Systems	Immune system	gga04620_ch	Nucleocytoplasmic transport and interferon signaling	12/330	88/6074	0.136364	2.50992	3.41962	0.00266006	0.032888	0.0274915	NFKB1/NFKBIA/JUN/TRAF3/MAP3K7/IFNAR1/FOS/CCL4/PIK3CB/MYD88/JAK1/IFNAR2	12
