# Supplementary material for: Single-cell transcriptomic profiling reveals innate-like cytotoxic intraepithelial lymphocyte expansion during Salmonella Enteritidis infection in chickens
Source: Front Immunol. 2026 Jun 3;17:1842283. doi: 10.3389/fimmu.2026.1842283 (PMC13271962; doi:10.3389/fimmu.2026.1842283)
Supplement: Supplementary file 14 [file Table5.xlsx]

## Sheet: Gene set
Gene
AACS
AAK1
ABCA1
ABCB1
ABCB7
ABCC1
ABCC4
ABCD2
ABCG1
ABHD2
ABI2
ABI3
ACACA
ACAP3
ACBD3
ACBD5
ACBD6
ACP5
ACSBG2
ACSL3
ACSS3
ACTB
ACTG1
ACTN1
ACTR3B
ACTR6
ACVR2A
ADAM17
ADAM23
ADAM33
ADAP1
ADARB1
ADCK1
ADCY7
ADD1
ADD3
ADGRA3
ADGRB3
ADGRG1
ADK
ADORA2A
ADRB2
ADSL
ADSS2
AEBP2
AFAP1L2
AFF2
AFF4
AFG3L2
AFTPH
AGAP1
AGGF1
AGO3
AGPAT4
AGPAT5
AGTPBP1
AHCTF1
AHDC1
AHI1
AHR1A
AHRR
AIG1
AIMP1
AK4
AKAP1
AKAP11
AKAP17A
AKAP7
AKAP9
AKT3
AKTIP
ALCAM
ALDH18A1
ALDH5A1
ALG12
ALMS1
ALOX5
ALOX5AP
ALS2
AMBRA1
AMD1
AMMECR1
AMY1A
ANAPC10
ANAPC7
ANKFN1L
ANKH
ANKIB1
ANKMY1
ANKRD10
ANKRD12
ANKRD17
ANKRD26
ANKRD28
ANKRD44
ANKRD6
ANKS1A
ANO5
ANTXR2
ANXA6
AOAH
AP3B1
AP3D1
AP3M1
AP3S2
APBA2
APBB1IP
APC
APOA1
APOO
APP
APPL1
AQR
ARAP2
ARFGAP3
ARFGEF1
ARFGEF2
ARFGEF3
ARHGAP10
ARHGAP11B
ARHGAP12
ARHGAP15
ARHGAP17
ARHGAP24
ARHGAP27
ARHGAP29
ARHGAP5
ARHGAP6
ARHGDIB
ARHGEF12
ARHGEF28
ARHGEF3
ARHGEF7
ARHGEF7L
ARID1B
ARID2
ARID3B
ARID4A
ARID5B
ARIH2
ARL1
ARL13B
ARL15
ARL3
ARL5B
ARL6
ARL6IP4
ARMC8
ARMH3
ARNTL
ARPC1B
ARPC2
ARPC3
ARPC4
ARPP21
ARRDC3
ASAP1
ASB2
ASB5
ASCC3
ASH1L
ASMTL
ASNS
ASPH
ASPM
ASXL3
ATAD2
ATAD2B
ATAD5
ATE1
ATF1
ATF2
ATF3
ATF4
ATF7IP
ATG13
ATG2A
ATG4A
ATG5
ATG7
ATL2
ATP10A
ATP11A
ATP11B
ATP1B1
ATP2A2
ATP2A3
ATP2B1
ATP2B2
ATP5D
ATP5E
ATP5G1
ATP5G3
ATP5I
ATP5J2
ATP5L
ATP6
ATP6AP1
ATP6V0A1
ATP7A
ATP8
ATP8A1
ATP9A
ATP9B
ATRN
ATVR1
ATXN1
ATXN10
ATXN7
ATXN7L1
AUH
AUTS2
AVEN
B2M
B3GNT2
B3GNT5
B3GNTL1
B4GALT1
BAAT
BACH1
BACH2
BANP
BASP1
BATF
BAZ1A
BAZ1B
BAZ2A
BAZ2B
BBS7
BBX
BCAS3
BCAT1
BCHE
BCKDHB
BCL11B
BCL2
BCL2A1
BCL6
BCL7A
BCOR
BCR
BDH2
BDP1
BECN1
BEND2
BEND3
BEND7
BHLHE40
BICD1
BICD2
BIN1
BIN3
BIRC2
BIRC5
BIRC6
BIRC8
BIVM
BLB1
BLB2
BLK
BMP2K
BMPR1A
BMPR1B
BMPR2
BMS1
BNC2
BNIP3
BOD1L1
BOLA3
BORCS5
BRAF
BRCA1
BRD7
BRD9
BRE
BRF1
BRSK1
BRWD1
BRWD3
BTAF1
BTBD1
BTBD11
BTBD7
BTBD9
BTG1
BTG2
BTK
BTN1A1
BTRC
BUB1B
BZW2
C10H15ORF48
C10orf71
C11orf57
C12orf4
C14orf2
C15ORF40
C16orf62
C16orf87
C1orf35
C1QBP
C2CD5
C2H8ORF76
C2orf49
C9ORF58
C9orf78
CA2
CABIN1
CACYBP
CALCA
CALCRL
CALM2
CALU
CAMK1D
CAMK2D
CAMKMT
CAMSAP2
CAMTA1
CAPN7
CARD11
CARNMT1
CARS
CARS2
CASK
CASP6
CASP8
CASP8AP2
CASS4
CAT
CBARP
CBFA2T2
CBFB
CBLB
CBWD1
CCDC12
CCDC171
CCDC186
CCDC53
CCDC57
CCDC6
CCDC66
CCDC80
CCDC82
CCDC88A
CCDC88B
CCDC91
CCDC93
CCL20
CCL26
CCL4
CCL5
CCNB3
CCND1
CCND2
CCND3
CCNJL
CCNL1
CCNT2
CCNY
CCPG1
CCR6
CCR8
CCS
CCSAP
CCSER1
CCSER2
CCZ1
CD200R1A
CD200R1B
CD226
CD247
CD274
CD28
CD2AP
CD38
CD3D
CD44
CD5
CD7
CD74
CD81
CD82
CD83
CD8A
CD8BP
CDC14A
CDC14B
CDC20
CDC2L1
CDC40
CDC42BPB
CDC42SE2
CDC73
CDCA7
CDH17
CDIN1
CDK1
CDK13
CDK14
CDK17
CDK19
CDK6
CDK8
CDKAL1
CDKN1C
CDKN2A
CDKN2AIP
CDR2
CDS2
CDYL
CDYL2
CEBPD
CEBPZ
CELF1
CELF2
CENPC
CENPE
CENPF
CEP112
CEP152
CEP162
CEP170
CEP250
CEP290
CEP295
CEP55
CEP85L
CERK
CERS5
CFAP20
CFDP1
CFLAR
CHCHD10
CHCHD3
CHCHD6
CHD1
CHD2
CHD4
CHD5
CHD7
CHD9
CHGB
CHKA
CHM
CHMP1B
CHN2
CHST11
CHST2
CHSY1
CHUK
CIR1
CISH
CKAP5
CKS1B
CLASP1
CLASP2
CLCN3
CLCN5
CLEC16A
CLGN
CLINT1
CLIP1
CLIP4
CLNK
CLOCK
CLPTM1L
CMC1
CMIP
CMSS1
CMTM7
CMTR1
CNKSR2
CNKSR3
CNNM2
CNOT10
CNOT2
CNOT4
CNST
CNTN1
CNTNAP2
CNTRL
COG2
COG5
COIL
COL4A3BP
COL5A2
COMMD1
COMMD10
COPS2
COQ10A
COTL1
COX1
COX10
COX2
COX3
COX4I1
COX5A
COX5B
COX6A1
COX6C
COX7A2
COX8A
CPEB3
CPEB4
CPT1A
CRADD
CRAMP1
CREBRF
CRELD2
CREM
CRH2
CRIM1
CRIP1
CRTAM
CRTC1
CRY1
CSF2RA
CSNK1D
CSPG4B
CSPP1
CSRNP1
CST7
CSTF3
CTDP1
CTDSPL
CTLA4
CTNNA1
CTNNA3
CTNNB1
CTR9
CTSC
CTSG
CTSH
CTSZ
CUL1
CUL2
CUL4A
CUL5
CUX1
CWC22
CWC25
CWC27
CWF19L2
CX3CR1
CXCR4
CXorf23
CXorf57
CYCS
CYFIP2
CYLD
CYP51A1.1
CYR61
CYTB
CYTH4
DACH2
DAD1
DAPK1
DAPK2
DARS
DBF4
DBI
DBR1
DCAF5
DCAF6
DCK2
DCP1A
DCP1B
DCP2
DCUN1D1
DCUN1D4
DDIT4
DDRGK1
DDX10
DDX24
DEK
DENND1A
DENND1B
DENND3
DENND4A
DENND4C
DENND5A
DENND6A
DENR
DEPDC5
DEPTOR
DGCR2
DGCR8
DGKD
DGKH
DGKI
DGKQ
DGKZ
DGUOK
DHDH
DHRS7
DHRSX
DHX29
DIAPH3
DIDO1
DIEXF
DIP2A
DIP2B
DIP2C
DIS3
DIS3L2
DISC1
DISP1
DISP3
DIXDC1
DKC1
DLG1
DLGAP4
DLGAP5
DMTF1
DMXL1
DNAH12
DNAH7
DNAJA1
DNAJA4
DNAJB1
DNAJB4
DNAJB9
DNAJC1
DNAJC13
DNAJC15
DNAJC21
DNM3
DNMT3A
DNTTIP2
DOCK11
DOCK2
DOCK4
DOCK5
DOCK9
DOK1
DOK6
DOLPP1
DOPEY2
DOT1L
DPF3
DPH3P1
DPH6
DPP10
DPYD
DSTN
DTNBP1
DTWD2
DUSP1
DUSP10
DUSP16
DUSP22
DUSP5
DUT
DYL1
DYM
DYNC1I2
DYNC1LI2
E2F3
E2F5
EAF1
EBF1
ECM1
ECPAS
EEA1
EED
EEF1A1
EEF1B2
EEF1D
EEF2K
EEFSEC
EFCAB4B
EFHD2
EFL1
EFR3A
EGR1
EGR3
EHBP1
EHD3
EHMT1
EIF1
EIF2AK2
EIF2AK4
EIF2B3
EIF2S2
EIF3J
EIF4E
EIF4E2
EIF4EBP3
EIF4G3
EIF5B
ELK3
ELL
ELMO1
ELMSAN1
ELOVL5
ELOVL6
ELP4
EMB
EMC2
EML4
EML6
EMP1
ENAH
ENC1
ENSGALG00010000003
ENSGALG00010000005
ENSGALG00010000078
ENSGALG00010000350
ENSGALG00010000427
ENSGALG00010000588
ENSGALG00010000696
ENSGALG00010000707
ENSGALG00010001492
ENSGALG00010001531
ENSGALG00010001602
ENSGALG00010001660
ENSGALG00010001839
ENSGALG00010002050
ENSGALG00010002193
ENSGALG00010002366
ENSGALG00010002378
ENSGALG00010002666
ENSGALG00010002795
ENSGALG00010002846
ENSGALG00010002906
ENSGALG00010002992
ENSGALG00010003047
ENSGALG00010003351
ENSGALG00010003542
ENSGALG00010003616
ENSGALG00010003633
ENSGALG00010003777
ENSGALG00010003829
ENSGALG00010004054
ENSGALG00010004066
ENSGALG00010004088
ENSGALG00010004140
ENSGALG00010004375
ENSGALG00010004420
ENSGALG00010004476
ENSGALG00010004480
ENSGALG00010004493
ENSGALG00010004520
ENSGALG00010004909
ENSGALG00010004957
ENSGALG00010005203
ENSGALG00010005213
ENSGALG00010005216
ENSGALG00010005467
ENSGALG00010005585
ENSGALG00010005766
ENSGALG00010006005
ENSGALG00010006023
ENSGALG00010006151
ENSGALG00010006258
ENSGALG00010006547
ENSGALG00010006551
ENSGALG00010006611
ENSGALG00010006651
ENSGALG00010006943
ENSGALG00010007104
ENSGALG00010007128
ENSGALG00010007142
ENSGALG00010007154
ENSGALG00010007173
ENSGALG00010007190
ENSGALG00010007201
ENSGALG00010007287
ENSGALG00010007692
ENSGALG00010007769
ENSGALG00010007792
ENSGALG00010008059
ENSGALG00010008265
ENSGALG00010008298
ENSGALG00010008744
ENSGALG00010008805
ENSGALG00010008822
ENSGALG00010008891
ENSGALG00010008935
ENSGALG00010009088
ENSGALG00010009138
ENSGALG00010009140
ENSGALG00010009364
ENSGALG00010009370
ENSGALG00010009446
ENSGALG00010009573
ENSGALG00010009993
ENSGALG00010010132
ENSGALG00010010170
ENSGALG00010010181
ENSGALG00010010215
ENSGALG00010010720
ENSGALG00010010861
ENSGALG00010011467
ENSGALG00010011498
ENSGALG00010011555
ENSGALG00010011709
ENSGALG00010011739
ENSGALG00010011908
ENSGALG00010012071
ENSGALG00010012110
ENSGALG00010012145
ENSGALG00010012150
ENSGALG00010012161
ENSGALG00010012177
ENSGALG00010012336
ENSGALG00010012393
ENSGALG00010012437
ENSGALG00010012465
ENSGALG00010012519
ENSGALG00010012670
ENSGALG00010012836
ENSGALG00010012858
ENSGALG00010012888
ENSGALG00010013062
ENSGALG00010013071
ENSGALG00010013319
ENSGALG00010013420
ENSGALG00010013746
ENSGALG00010013774
ENSGALG00010014008
ENSGALG00010014138
ENSGALG00010014141
ENSGALG00010014175
ENSGALG00010014358
ENSGALG00010014420
ENSGALG00010014431
ENSGALG00010014625
ENSGALG00010014680
ENSGALG00010014698
ENSGALG00010014702
ENSGALG00010014985
ENSGALG00010015077
ENSGALG00010015539
ENSGALG00010015569
ENSGALG00010015725
ENSGALG00010017030
ENSGALG00010017224
ENSGALG00010017260
ENSGALG00010017294
ENSGALG00010017319
ENSGALG00010017456
ENSGALG00010017803
ENSGALG00010017913
ENSGALG00010018038
ENSGALG00010018072
ENSGALG00010018169
ENSGALG00010018272
ENSGALG00010018325
ENSGALG00010018400
ENSGALG00010018417
ENSGALG00010018488
ENSGALG00010018693
ENSGALG00010019200
ENSGALG00010019711
ENSGALG00010019774
ENSGALG00010020028
ENSGALG00010020074
ENSGALG00010020557
ENSGALG00010020650
ENSGALG00010020804
ENSGALG00010020824
ENSGALG00010021157
ENSGALG00010021321
ENSGALG00010021706
ENSGALG00010022050
ENSGALG00010022053
ENSGALG00010022194
ENSGALG00010022207
ENSGALG00010022214
ENSGALG00010022225
ENSGALG00010022306
ENSGALG00010022548
ENSGALG00010022951
ENSGALG00010023158
ENSGALG00010023226
ENSGALG00010023484
ENSGALG00010023528
ENSGALG00010023625
ENSGALG00010023687
ENSGALG00010023692
ENSGALG00010024052
ENSGALG00010024228
ENSGALG00010024394
ENSGALG00010024619
ENSGALG00010024799
ENSGALG00010025198
ENSGALG00010025331
ENSGALG00010025556
ENSGALG00010025567
ENSGALG00010025588
ENSGALG00010025608
ENSGALG00010025643
ENSGALG00010025648
ENSGALG00010025657
ENSGALG00010025979
ENSGALG00010026108
ENSGALG00010026165
ENSGALG00010026495
ENSGALG00010026516
ENSGALG00010026566
ENSGALG00010026789
ENSGALG00010026830
ENSGALG00010026857
ENSGALG00010026869
ENSGALG00010027312
ENSGALG00010028006
ENSGALG00010028090
ENSGALG00010028340
ENSGALG00010028685
ENSGALG00010028735
ENSGALG00010029997
ENSGALG00010030063
ENTPD1
EOMES
EPAS1
EPB41
EPB41L2
EPC2
EPG5
EPN2
EPS15
EPSTI1
ERBIN
ERC1
ERC2
ERCC5
ERCC6
ERCC6L2
ERCC8
ERGIC1
ERICH1
ERLEC1
ERMN
ERN1
ERO1B
ERRFI1
ESCO1
ESF1
ESRRG
ESYT1
ESYT2
ETF1
ETV6
EVI2A
EVI5
EXD3
EXFABP
EXOC1
EXOC2
EXOC3
EXOC4
EXOC6
EXOC6B
EXT1
EYA3
EZH2
EZR
FABP1
FABP2
FABP6
FAF1
FAM102B
FAM105A
FAM107B
FAM110B
FAM114A1
FAM126A
FAM126B
FAM129A
FAM133B
FAM13B
FAM168A
FAM168B
FAM171B
FAM172A
FAM177A1
FAM188A
FAM192A
FAM193A
FAM208A
FAM214A
FAM219A
FAM21C
FAM35A
FAM3C
FAM46A
FAM49A
FAM49B
FAM53A
FAM53B
FAM63B
FAM69A
FAM91A1
FAN1
FANCA
FANCC
FANCD2
FAR1
FAR2
FARS2
FAS
FASLG
FASN
FBP1
FBRSL1
FBXL2
FBXL22
FBXL4
FBXL5
FBXL7
FBXO11
FBXO25
FBXO33
FBXO34
FBXW11
FBXW2
FBXW7
FCER1G
FCHO2
FCHSD2
FDFT1
FDPS
FER
FES
FGD4
FGGY
FHIT
FHL3
FHOD3
FKBP1A
FKBP5
FLI1
FLNB
FMN1
FNBP1
FNBP1L
FNBP4
FNDC3A
FNDC3B
FNIP1
FNIP2
FOS
FOSL2
FOXK1
FOXK2
FOXN2
FOXN3
FOXO1
FOXO3
FOXP1
FRA10AC1
FREM1
FRMPD4
FRY
FRYL
FSTL4
FTH1
FTO
FUNDC1
FUT8
FYB1
FYCO1
FYN
G2E3
GAB3
GADD45A
GADD45B
GADL1
GAK
GALNT1
GALNT2
GALNT7
GALNT9
GANC
GAPDH
GAPVD1
GAREM1
GARNL3
GAS7
GATA2
GATA3
GBE1
GBF1
GBP1
GCC2
GCLC
GCN1
GCNT4
GDA
GEM
GFI1
GFOD1
GFPT2
GFRA1
GGT5
GHR
GID8
GIMAP7L5.1
GIT2
GLB1
GLCCI1
GLDC
GLI3
GLIPR1L
GLIPR2
GLS2
GLTSCR1L
GLUD2
GMDS
GMIP
GNA12
GNAI1
GNAL
GNAS
GNB4
GNE
GNG2
GNLY
GNPTAB
GNS
GOLGA1
GOLGA4
GOLGB1
GOLIM4
GOLPH3
GPATCH11
GPATCH2
GPBP1
GPC1
GPC2
GPC5
GPCPD1
GPD1L
GPD2
GPHN
GPM6B
GPR132
GPR137B
GPR171
GPR18
GPR183
GPR34
GPR39
GPR55
GPR65
GPR82
GPRIN3
GPX1
GPX4
GRAMD1B
GRAMD4
GRAP2
GRB10
GRID1
GRIN3A
GRIP1
GRK4
GSAP
GSE1
GSN
GSTA3
GTDC1
GTF2B
GTF2F2
GUCA2B
GYG1
GZF1
GZMA
GZMK
GZMM
H-10
H1-01
H1-10
H2AC39
H2AFYMACROH2A1
H2AZ1
H2AZ2
H3-3A
H3C33.1
HAL
HAUS6
HAVCR1
HBA1
HBBA
HBS1L
HDAC10
HDAC11
HDAC4
HDAC7
HDAC9
HDC
HDGF
HDX
HEATR5A
HEATR5B
HECTD4
HELLS
HELZ
HELZ2
HERC1
HERC2
HERC4
HERPUD1
HES1
HES4
HEXB
HHEX
HIF1A
HINTW
HIPK1
HIPK2
HIPK3
HIVEP1
HIVEP2
HIVEP3
HJURP
HK2
HLCS
HMGB1
HMGB2
HMGB3
HMGCR
HMGCS1
HMGN2P46
HMGN4
HMGN5
HMGXB4
HMMR
HN1
HNRNPK
HNRNPKL
HNRNPLL
HOMER1
HOMER2
HOOK1
HOOK3
HOPX
HPF1
HPS3
HS6ST1
HS6ST2
HS6ST3
HSD17B12
HSF1
HSF2BP
HSF3
HSP90AA1
HSP90AB1
HSPA2
HSPA4L
HSPA5
HSPA8
HSPB9
HSPD1
HSPH1
HTR4
HTRA3
HTT
HVCN1
HYOU1
IARS
IBTK
ICA1
ICK
ICOS
ID2
ID3
IDE
IDI2
IDUA
IFI30
IFI6
IFIH1
IFIT5
IFITM5
IFNAR1
IFNAR2
IFRD1
IGF2BP3
IGF2R
IGLL1
IGSF3
IKBKE
IKZF1
IKZF2
IL10RB
IL17A
IL17F
IL18
IL18R1
IL18RAP
IL1R1
IL20RA
IL21R
IL22
IL23R
IL26
IL2RA
IL2RB
IL4R
IL6ST
IL7R
IMMP2L
IMMP2L.1
IMPA2
INCENP
INFG
ING1
ING3
INO80
INO80C
INPP4A
INPP4B
INPP5A
INPP5D
INPP5F
INPP5K
INSIG1
INSRR
INTS6
INTS6L
IP6K2
IPCEF1
IPMK
IQCE
IQGAP2
IQSEC1
IRAG2
IRAK2
IRF1
IRF4
ISL2
ITCH
ITGA1
ITGA4
ITGA6
ITGAV
ITGB1
ITGB1BP1
ITGB1BP3
ITGB8
ITK
ITM2C
ITPKA
ITPKC
ITPR1
ITPR2
ITPRIP
ITSN1
ITSN2
IWS1
JADE1
JADE2
JADE3
JAK2
JAK3
JAKMIP1
JAML
JARID2
JAZF1
JMJD1C
JMY
JUN
JUND
JUP
KANSL1
KANSL1L
KAT2B
KAT6B
KCMF1
KCNIP1
KCNJ15
KCNJ2
KCNK7
KCNQ1
KCNQ3
KCNQ5
KCTD12B
KCTD5
KDM2B
KDM3B
KDM4B
KDM4C
KDM5A
KDM7A
KIAA0232
KIAA0319L
KIAA0753
KIAA0825
KIAA0930
KIAA1109
KIAA1328
KIAA1468
KIAA1549
KIAA1671
KIAA1841
KIAA2026
KIDINS220
KIF11
KIF13A
KIF13B
KIF15
KIF16B
KIF18A
KIF1B
KIF20B
KIF21B
KIF23
KIF2A
KIF2C
KIF4B
KIF5C
KIF9
KIFC1
KIT
KK34
KLC1
KLF12
KLF13
KLF2
KLF4
KLF6
KLHDC1
KLHL29
KLHL5
KLHL6
KMT2A
KMT5A
KMT5B
KNL1
KNSTRN
KPNA1
KPNA5
KRAS
KRIT1
KROX20
KRR1
KRT40
KSR1
KYAT3
L3MBTL3
L3MBTL4
LACTB
LAG3
LAMA3
LAMP3
LARGE1
LARP1B
LARP4
LARP4B
LARP7
LARS
LASP1
LAT2
LATS1
LATS2
LBH
LBR
LCOR
LCORL
LCORL.1
LDAH
LDB2
LDHA
LDHB
LDLRAD4
LEF1
LEKR1
LEMD3
LGALS2
LGALS3
LGALS8
LGMN
LIMK1
LIMS2
LIN54
LIN7C
LMBRD1
LMBRD2
LMNB2
LMO7
LMTK2
LNPEP
LNPK
LONP2
LONRF1
LONRF2
LPAR1
LPAR6
LPCAT1
LPCAT2
LPCAT3
LPIN1
LPIN2
LPP
LRCH1
LRCH2
LRP12
LRP2
LRP5
LRP8
LRPPRC
LRRC1
LRRC28
LRRC38
LRRC42
LRRC8C
LRRC8D
LRRFIP1
LRRFIP2
LSAMP
LTA4H
LUC7L
LY6E
LY75
LYAR
LYN
LYRM4
LYST
LYZ
LZTFL1
MACF1
MACROD2
MAD1L1
MADCAM1
MADD
MAF
MAF1
MAFK
MAGI1
MAGI2
MAML2
MAML3
MAMLD1
MAN1A1
MAN1A2
MAN2A1
MAN2B2
MANBA
MANF
MAP1A
MAP2K3
MAP2K4
MAP2K5
MAP3K1
MAP3K2
MAP3K4
MAP3K5
MAP3K7
MAP3K8
MAP4K3
MAP4K4
MAP7
MAPK14
MAPK3
MAPK4
MAPK8IP3
MAPKAP1
MAPKAPK3
MAPRE2
MARCH6
MARCHF1
MARCHF5
MARCHF8
MARCKSL1
MARK3
MAST4
MBD5
MBOAT1
MBP
MCC
MCF2L
MCL1
MCM6
MCPH1
MCTP1
MCTP2
MCU
MDFIC
MDN1
MED12
MED12L
MED13L
MED14
MED23
MED27
MEF2B
MEF2C
MEF2D
METRNL
METTL14
METTL24
METTL6
MFNG
MFSD6
MGA
MGAT4A
MGAT5
MGAT5B
MGMT
MHCY11
MIA2
MIA3
MIB1
MICAL1
MICAL3
MICU2
MICU3
MID1IP1
MIF
MIGA1
MILR1
MIPEP
MIS18BP1
MITF
MKI67
MKL1
MKL2
MKLN1
MKRN4P
MLK4
MLLT10
MLLT3
MLXIP
MME
MNAT1
MND1
MNT
MOB1B
MOB2
MON2
MOSPD2
MPHOSPH10
MPHOSPH6
MPHOSPH8
MPHOSPH9
MPP1
MPP3
MPPED2
MPZL1
MRAS
MRPL33
MRPL39
MRPL51
MRPS21
MRPS25
MRPS5
MRPS6
MRPS9
MSH3
MSH6
MSI2
MSMO1
MSRA
MTA3
MTFR1
MTFR2
MTG1
MTHFD1
MTHFD1L
MTM1
MTMR1
MTMR10
MTMR12
MTMR2
MTMR3
MTMR4
MTMR6
MTMR8
MTOR
MTR
MTRF1L
MTSS1
MTURN
MUC2
MX1
MXD3.1
MXD4
MXI1
MYB
MYC
MYL12A
MYL6
MYLIP
MYO10
MYO16
MYO1B
MYO1C
MYO1E
MYO1F
MYO1G
MYO5A
MYO9A
MYO9B
MYSM1
N4BP2
N4BP2L2
NAA16
NAA25
NAA35
NABP1
NAMPTP1
NASP
NAV2
NAV3
NAXD
NBAS
NBEAL1
NBEAL2
NBN
NBR1
NCALD
NCBP3
NCK1
NCKAP1
NCKIPSD
NCL
NCOA1
NCOA2
NCOA3
NCOA4
NCOA7
NCOR1
ND1
ND2
ND3
ND4
ND4L
ND5
ND6
NDE1
NDEL1
NDFIP2
NDRG1
NDRG3
NDST4
NDUFA1
NDUFA13
NDUFA9
NDUFAF6
NEDD4
NEDD4L
NEDD4L.1
NEDD8
NEDD9
NEK1
NEK2
NEK7
NEMF
NF1
NFAT5
NFATC1
NFATC2
NFATC3
NFKB1
NFKB2
NFKBIA
NFKBIZ
NFX1
NHS
NISCH
NKAIN2
NKAPL
NKD1
NKTR
NLK
NLRC5
NLRP1L
NME2
NMRK2
NMT2
NNT
NOC3L
NOL10
NOP14
NOTCH2
NPAS3
NPM1
NPM3
NQO2
NR1D2
NR1H3
NR2C1
NR2C2
NR3C1
NR3C2
NR4A2
NR4A3
NRARP
NRBF2
NRIP1
NRK
NRP1
NRXN3
NSMAF
NSMCE2
NSRP1
NT5C3A
NT5DC1
NTSR1
NUAK1
NUB1
NUBPL
NUCB2
NUCKS1
NUF2
NUFIP1
NUMB
NUP85
NUSAP1
NUTF2
NVL
NYX
OASL
ODC
OPA1
ORAOV1
ORC1
ORC5
OSBPL10
OSBPL1A
OSBPL3
OSBPL5
OSBPL8
OSBPL9
OTUD4
OTUD7A
OTUD7B
OXCT1
OXR1
OXSR1
P2RX7
P2RY8
P4HA1
P4HA2
PA2G4
PACRG
PACSIN2
PAFAH1B2
PAG1
PAK3
PAM
PAN3
PAPD4
PAPD5
PAPSS1
PARG
PARK2
PARK7
PARP1
PARP4
PARP8
PAXBP1
PAXIP1
PBX1
PBX3
PCASP1
PCASP2
PCF11
PCGF3
PCGF5
PCM1
PCMTD2
PCNA
PCNT
PCNX1
PCNX2
PCSK2
PCSK7
PDAP1
PDCD1
PDCD6IP
PDE10A
PDE1A
PDE3A
PDE3B
PDE4B
PDE4D
PDE6D
PDE7A
PDE7B
PDE8A
PDE8B
PDGFA
PDK3
PDLIM5
PDRG1
PDS5B
PDSS2
PDXDC1
PDZD8
PEAK1
PEBP1
PECAM1
PEPD
PER2
PER3
PFDN1
PFKP
PGAP1
PGBD5
PGGT1B
PGM2
PHACTR1
PHACTR2
PHACTR3
PHF11
PHF14
PHF2
PHF20
PHF20L1
PHF21A
PHIP
PHKB
PHLPP1
PHTF2
PI4KA
PIAS1
PIBF1
PICALM
PIGBOS1
PIGK
PIK3AP1
PIK3C2A
PIK3C3
PIK3CA
PIK3CB
PIK3CD
PIK3CG
PIK3R1
PIK3R5
PIK3R6
PIKFYVE
PIM3
PINX1
PITPNC1
PITPNM2
PITPNM3
PJA2
PKN2
PLA2G15
PLA2G2E
PLA2G7
PLACL2
PLAGL1
PLCB1
PLCB2
PLCD1
PLCG1
PLCG2
PLCL1
PLCL2
PLD1
PLEKHA1
PLEKHG1
PLEKHO1
PLEKHO2
PLK2
PLK3
PLP2
PLPP1
PLPPR5
PLSCR1
PLXDC2
PLXNC1
PLXND1
PMAIP1
PNISR
PNN
PNPLA8
PNRC2
POLA1
POLDIP3
POLH
POLK
POLR2L
POU2F1
PPARD
PPFIA1
PPFIBP1
PPHLN1
PPIA
PPID
PPIL2
PPIL4
PPIP5K2
PPM1A
PPM1B
PPM1D
PPM1E
PPM1H
PPP1R13B
PPP1R16B
PPP1R21
PPP1R3B
PPP2R2C
PPP2R5A
PPP2R5D
[truncated: 1,001 more rows]
